# Supplementary material for: Integration of scRNA-Seq and Bulk RNA-Seq to Analyse the Heterogeneity of Ovarian Cancer Immune Cells and Establish a Molecular Risk Model
Source: Front Oncol. 2021 Sep 21;11:711020. doi: 10.3389/fonc.2021.711020 (PMC8490743; doi:10.3389/fonc.2021.711020)
Supplement: Supplementary file 3 [file Table_1.xlsx]

## Sheet: Sheet1
SPP1
CCL4
IGKC
CCL3
IGHG1
GNLY
CCL4L2
COL1A1
SST
MGP
CCL3L3
CXCL8
CXCL10
G0S2
COL1A2
LYZ
RGS5
S100A9
IGHG3
MMP9
CCL20
APOC1
C1QB
IGFBP7
C1QA
SLPI
IGLC2
IL1B
S100A8
HLA-DRA
CCL5
ACTA2
COL3A1
MT2A
CD74
APOE
GZMB
FTL
LTB
IGHG4
HLA-DPA1
HLA-DRB1
MZB1
VWF
TAGLN
NKG7
C1QC
AREG
HSPA6
SPARC
RNASE1
IFNG
KLRB1
FN1
JCHAIN
TYROBP
LUM
ESM1
C15orf48
DCN
HLA-DPB1
CD69
WFDC2
CLDN5
CXCL13
CXCL3
CXCL9
IBSP
RGS1
SPARCL1
C7
XCL2
SAA1
HLA-DQA1
CXCL2
C11orf96
IGLC3
NDUFA4L2
MT1G
FCN1
TRBC1
GPR183
XCL1
KLRC1
EREG
GZMA
CD14
MT1H
HLA-DQB1
GZMK
KLRD1
ACTG2
IL7R
PLVAP
FCER1G
CXCL1
TNFRSF4
TNFRSF18
GZMH
CCL2
COL4A1
AIF1
CCL8
HLA-DRB5
KRT17
CH25H
SRGN
APLN
RBP7
CXCL11
HIGD1B
HSPA1A
IFIT2
KRT81
APOBEC3A
ISG15
TRDC
IGFBP3
MARCO
INHBA
ANGPT2
CD2
CTSW
FGFBP2
CALD1
CTSK
FTH1
CD7
CXCR4
LGALS1
CCR7
TIGIT
MEG3
TRBC2
COL4A2
RGS16
BGN
PTGDS
IGHM
FAM162B
GNG11
TRAC
MS4A7
S100A12
MS4A6A
SERPINB2
FCER1A
CRTAM
PRF1
CD36
TIMP3
TRGC2
HLA-DQB2
TIMP1
CLU
IL1RN
KLRC2
BATF
CTLA4
FCGBP
B2M
CLEC14A
ZNF683
HES1
HLA-DQA2
TPSB2
TPM2
CD52
COL6A3
OLR1
CD3D
IL2RA
PPP1R2P9
PLIN2
HOPX
CRYAB
NTS
BCL2A1
CST7
ALOX5AP
SGK1
COL6A2
TPSAB1
ID3
CD1A
LAIR2
FCGR3A
PLAUR
KRT16
IL32
LST1
PLAC9
BIRC3
FOLR2
NNMT
HMOX1
VCAN
ID1
RAMP2
ICOS
CXCR6
STC1
UBE2C
AC092580.4
LCN2
RGCC
MS4A1
NUPR1
APOD
CD1C
RERGL
HP
CD1E
PLAC8
POSTN
IL10
RP11-338I21.1
CCL18
IFI30
CD27
CD24
RGS2
C8orf4
TMSB4X
ASPN
EDN1
RP11-291B21.2
MT1X
CD83
ACKR1
KLRC3
C5AR1
SAT1
ITM2A
TREM2
IGFBP2
TM4SF1
IGHV1-24
DUSP4
CTGF
FLT1
IFIT1
CD3E
SPON2
SFRP4
SDS
C3
TNF
IGHA1
NEAT1
MT1E
A2M
IFI6
COL15A1
CD40LG
CALB2
SERPINF1
PLAU
IGHGP
MT1M
COL6A1
CCL7
GPR171
ADGRL4
KLRK1
TNFRSF9
LGALS2
HSPG2
PCP4
RAMP3
PRG4
PLEK
THY1
CFD
GPNMB
COMP
ADIRF
MYH11
RARRES1
CD79A
KLF2
CD8A
FAM167B
FLG
PPP1R14A
CST3
IGHG2
MMP11
S100A2
IGLV1-44
IFI27
FCGR2A
CCL19
CD68
ECSCR
SERPINE1
IL2RB
GPX3
CLEC9A
FAM26F
TDO2
COL11A1
TRAT1
CENPF
FGFBP1
LHFP
ID2
CD8B
SAMSN1
TYMP
IFIT3
PECAM1
CGA
CD247
ISG20
MIR155HG
S100A1
DTHD1
TRAV6
CLEC2D
CTSS
LINC01480
SLN
CXCL12
CD207
CD93
CCDC80
AQP1
CLEC10A
CD163
PI3
VSIG4
MMP7
LAPTM5
TSC22D3
TGFBI
PCAT19
SH2D1A
GZMM
SELL
CPE
ITK
PTGS2
THBD
IL2RG
SOD2
TACSTD2
CD3G
MFAP5
RPPH1
FOXP3
OSM
DUSP2
HIST1H4C
FASLG
CD96
ENG
HPGD
RHOH
SERPINE2
DNASE1L3
PYHIN1
SAMD3
TXNIP
CYP1B1
IL4I1
SLA
KLRC4
TFPI
PTPRC
FABP4
MCEMP1
CFB
CYTIP
PMCH
VMO1
HCST
CCDC102B
CLEC4E
TMIGD2
TNFAIP3
LCK
PRDM1
ZNF831
ENPP2
EGR4
IGFL2
GIMAP7
PDGFRB
CCL22
ESAM
CD34
CAV1
RRAD
ADH1B
PGF
PCDH17
TRGC1
FGL2
PLA2G2A
C1orf162
ELF3
S100A4
ZFP36
P2RY10
KIR2DL4
MNDA
IGFBP4
HAMP
TRG-AS1
CTHRC1
FCRL3
TTN
KRT6A
BCL11B
IL21
PTPN22
CORO1A
IER3
ADM
NLRP3
PDK4
ANGPTL4
IGSF6
CD6
BTG1
THEMIS
C2CD4B
CREM
PLXDC1
EMCN
CXCL6
AC002331.1
HPGDS
IRF8
SCGB2A1
COX4I2
PTPN7
TNFSF8
TAGAP
HSP90AB1
CXCL5
IGFBP5
KRT7
RP1-28O10.1
RAC2
ITLN1
RP11-553L6.2
AC131056.3
AC006129.2
KRT18
MMP19
SAA2
GDF15
APLNR
TRBV28
JUN
S100A6
SLC38A11
AC092484.1
IRF4
LINC01272
GPR174
INSR
FOS
RUNX3
CCL14
RSAD2
LTA
SFN
SLC40A1
LILRA4
ITGA1
ACP5
TPM1
DNAJB1
TUBA4B
OASL
MS4A4A
CLEC2B
COL10A1
STAT4
COL5A2
CP
LYVE1
MT-ND5
EGFL7
TNFAIP6
ID4
RP6-91H8.3
NCF1
NR4A2
IDO1
CD70
HLA-DMA
SLA2
TREM1
CD48
PLA2G2D
ZNF331
CARMN
MAFB
DDIT4
HIST1H2BG
HLA-B
NCR3
HIST1H1C
SH2D1B
FABP5
APOA1
PHLDA1
AC145110.1
PMAIP1
HTRA1
TOP2A
RGS13
COL9A1
PTGER4
S1PR4
CYBB
TRGV10
RP11-222K16.2
CD300E
SIT1
PCOLCE
TPPP3
IFI44L
INSIG1
GRAP2
SLFN12L
MT-ND4L
COTL1
FYB
SCML4
ETS1
LINC00861
RP11-973H7.1
SLC16A10
APOLD1
HMGB2
CCDC141
JAML
FCGR1A
THBS2
CXorf21
STEAP4
ITGB2
MSR1
EVI2B
AC104820.2
CXorf36
SCGB1D2
MIR3945HG
SNCG
PTX3
IKZF1
RETN
TBX21
GBP5
MRC1
TNFSF13B
MX1
CXCR3
SPRR2F
SLC2A3
CD37
GPR65
IL23A
ITGA4
CYGB
ACAP1
GJA4
PENK
FCGR2B
CD28
TRH
RARRES2
ROBO4
NOTCH4
SLC11A1
MYL9
RAB37
RNASE6
IL6
PTGDR
MIR223
SLAMF1
RP11-301G19.1
PRSS23
KIAA0101
TM4SF18
LY9
RNF125
SPI1
DOK2
KRT19
SDPR
PDCD1
GIMAP4
ZAP70
DERL3
DEFB1
LY6H
LAMP5
AIM1
NLRC3
CDH5
TNFRSF1B
HAVCR2
APOBEC3G
AC069363.1
IGLV3-10
RORA
PLAT
EGFL6
HBEGF
THBS4
VIM
CD5
PLN
TNIP3
LSP1
SERPINA1
RP11-18H21.1
PDE4B
OGN
DNAAF1
CLEC7A
MIR142
AC006369.2
CYB5D2
MIAT
VTCN1
ZBTB32
PTTG1
AEBP1
VCAM1
GK
RP11-796E2.4
KIR2DL3
EOMES
EPCAM
TNFSF14
NFKBIA
TRAF3IP3
CLNK
IL10RA
LILRB4
ADAMDEC1
HAS1
GREM1
GADD45B
C10orf10
MEF2C
STAB1
HCAR3
TUBA4A
ANKRD28
ACTA1
NR4A3
CTSB
TRGV9
THBS1
AKAP12
KRT75
RP11-138A9.2
NCR1
LCP1
IGKV4-1
PHACTR1
SIRPG
CYR61
GFI1
CEBPD
C5AR2
MDK
AC133644.2
EVI2A
LINC00996
RP13-991F5.2
ZEB2
NAMPT
MATK
RP11-347P5.1
LRMP
CD53
LPAR6
S1PR5
RPLP1
PDE3B
LAMA4
IL18RAP
RP11-589C21.6
CTSD
CLEC5A
C1S
TFPI2
TSPYL2
VWA1
MMRN1
BTNL9
CCL13
CLDN4
RGS4
RAB42
LINC00243
MIR24-2
CNOT6L
RGL4
RP5-1028K7.2
GPA33
ZNF80
CTSC
S100A7
AQP9
ADGRF5
STX11
LYST
PRRX1
CD248
SERPINB9
RP5-1011O1.3
OPRM1
ABCD2
ARHGDIB
GADD45G
F13A1
C19orf33
ARHGAP9
C3AR1
CRISPLD2
CITED4
CALML5
SOX18
FILIP1L
PLD4
TUBA3D
UBASH3A
AGR2
ZFP36L2
COL18A1
PCK1
CHI3L1
RP11-104L21.3
CFP
SYTL3
ZFAND2A
WFDC1
PARP15
RASGEF1B
C17orf105
AP000692.10
ITGAX
PSAP
DOCK8
GNG2
PKIB
HIST1H3A
CCL23
MAF
CCR6
LCP2
FRZB
DGKI
FPR2
CAMK4
HIST1H1D
PTN
RP11-1143G9.4
HSPA1B
RP11-874J12.4
PRSS2
HAPLN1
STK17B
ELL2
RP11-214O1.3
GPR18
COL8A1
HILPDA
KRT5
P2RY13
MMP10
KRT8
PCDH12
REL
IKZF3
HSPH1
PIF1
BIN2
TMEM100
RP11-473M20.16
SOX4
VEGFA
RASD1
SP140
CD84
SFTPB
CTD-2035E11.3
FPR1
ERICH3
LINC00426
RNU12
TNFAIP2
TMIGD3
ATF3
RP4-575N6.4
NFKB1
CD44
CSF1R
APBB1IP
FOLR1
PROK2
CD86
MYO1F
GPR34
HLA-DMB
BNIP3
TESC
ABCB1
ADAP2
TUBB2B
CRIP1
TMSB10
SPN
HSPB1
RASAL3
ITGAL
KLF6
TNFRSF13B
CD200R1
TMEM71
CST1
MKI67
ANXA1
LAG3
GLUL
NUSAP1
EPAS1
APOBEC3H
CCR4
GMFG
CTSL
CLDN3
CADPS
RASGRP1
ERN1
IGF1
FAM65B
PDLIM3
AC079767.4
SAMD9
ZBTB16
C15orf53
ADAMTS4
KCNQ1OT1
KRT86
RP11-160E2.6
LILRA5
LY86
FMO2
MIR4435-2HG
POU3F1
RCAN1
TCHH
P2RX5
AKAP5
LRRC26
ASRGL1
LY96
SNX10
KLF4
CCRL2
TNFSF10
TBC1D4
AL022476.2
FGF7
SAMD9L
AVPR1A
DAB2
COX7A1
SYP
ERP27
SLAMF7
CSTB
MGST1
PTGER2
CLDN1
AC017002.1
SLCO2B1
ADAM8
HSP90AA1
CFAP126
SMIM22
2021-09-04
IL21R
APOC2
ABL2
AC093609.1
IL3RA
RP11-356C4.5
EFEMP1
LOX
DKK2
LAX1
KCNJ8
PIK3R1
MYO1G
PIK3IP1
LINC01235
SULF1
AP1S2
CA4
S100B
TMEM204
HEY1
TESPA1
FAM129A
MT-ND6
RRM2
UPP1
LUCAT1
EPSTI1
LOXL2
RILPL2
ADGRE5
TMEM2
SLAMF6
DAPL1
GEM
GJA1
RP11-596C23.2
TNFSF9
CD226
PCSK1N
JUNB
CARD16
GBP1
CX3CR1
GPIHBP1
SPIB
FBN1
MIR3142HG
LILRB2
SMAP2
NEFM
TYMS
ZC3H12D
PAG1
FAM118A
RP11-489E7.4
TLE4
MCAM
DNAH2
TRAF1
HLA-A
IL1RL1
PATL2
SPRY1
CDKN2A
RP11-284N8.3
ELF1
C16orf54
GATA3
SOCS1
CPVL
RP3-370M22.8
AC074366.3
XIST
SELPLG
IGHV3-23
ECM1
GPRIN3
BICDL1
2021-03-01
ABCC9
HIF1A-AS2
GAPT
LHX1
CYP4F22
HSD17B2
BIRC5
SBSN
TLR6
RP11-356C4.3
CALB1
EGR2
KYNU
AGAP2
INPP4B
PTGDR2
FGR
NDRG1
OTUD1
SELENOP
NEXN
PRKCB
CCNB1
PRDM8
PNOC
SLC2A1
LCMT1-AS2
ACTB
IGFL1
CHRM3-AS2
RP11-467J12.4
KCNA3
PTPRE
CHN1
GALR2
GRASP
CHI3L2
RPS27
TSPAN1
RP11-613D13.8
C3orf49
COL5A1
MPEG1
RP11-326C3.2
COL5A3
NPC2
XAF1
CCDC69
TGFB1
GIMAP1
FFAR3
FYN
P2RY8
SLC7A5
CXorf65
LINC01320
EMP1
S100A14
ISLR
SNHG23
ICAM2
CPM
ANPEP
HERC5
RP11-358B23.5
TFCP2L1
HECW2
HIST1H4A
VMP1
MTRNR2L12
DOCK10
CCR1
MAP3K7CL
CTD-2310F14.1
TNFAIP8
OLFML3
ARHGAP15
CDC20
GPR84
CD160
S1PR1
SNHG12
CALHM3
C1R
INPP5D
GLRX
IL31RA
KRT14
FOSB
GBP2
RP11-603J24.5
KDM6B
DUSP5
F2R
HLA-F
RP11-166P13.4
FAM124B
GPRC5A
LDLRAD4
TLR2
VTN
DKK1
ZC3HAV1
GAS1
RP11-161M6.3
RP11-480C22.1
SMCHD1
SH2D2A
NOSTRIN
EBI3
CCR5
EMB
RCSD1
SYNE2
RP1-187B23.1
FFAR2
AKNA
CELF2
SOGA3
CTD-2020K17.1
SCIN
TNFSF15
ADGRG3
CITED2
GNA15
HCLS1
CTD-3032J10.2
MTRNR2L8
ACSL1
EMILIN1
HERPUD1
RP11-138A9.1
MUC16
RP11-1143G9.5
LAMP3
STAP1
FPR3
RP11-554E23.4
DPEP2
CYTH4
POU2F2
CDH11
CD244
NCF2
HIST1H2BH
CPA4
RP11-76E17.3
RP11-196G11.2
FBXO2
MMP2
CCL26
LAT2
SLC9A3R2
RP11-472N13.2
GBP4
CALCRL
FBXO32
AP003774.1
LINC00299
OMG
PVRIG
IGSF21
RP11-1399P15.1
KIT
RP4-742C19.13
GRIA2
CD300A
CD4
ITGB8
PRKCH
FAM43A
IL18
ERO1B
KRT15
PLPP1
KCNJ2
HSPA2
RP4-781K5.6
SYNE1
CTD-2521M24.8
IRF1
GPR132
CKB
WIPF1
TXK
FKBP5
RASGRP3
CCR2
RHOB
TCF4
TIE1
ABI3
ARHGAP30
ALDH1A3
CCR8
CH17-373J23.1
EGR1
CCND2
PHLDA2
RP11-401P9.6
DOCK2
TRIM22
TRAV36DV7
LILRB5
NCKAP1L
TIMD4
CTD-2288O8.1
PRMT9
MYLK
PRUNE2
CSF3
GIMAP5
RP11-356I2.4
MANEA-AS1
RP11-1149M10.2
RP11-589C21.5
DRAIC
ENTPD1
ARAP2
MT-ATP8
FCRL2
CSF2RA
NID1
RPS26
KLHL6
FST
PIK3CG
ITGA5
HCAR2
AOAH
MXD1
SYNPO2
HIST1H2BN
FNIP2
SIDT1-AS1
PGAP1
SPOCK2
TUBA1A
FXYD3
DPEP1
CYTOR
ABCA6
NMUR1
PARP8
TMEM233
EEF1A1
ITGAD
CCNH
LAIR1
FHL5
GJA5
CCNB2
HTRA3
RP11-96K19.2
FBXW12
CAPG
RGS3
IL16
HEXIM1
ARL4C
MX2
SNHG19
GOLGA8A
PFKFB3
RGPD2
HIST1H4E
KMO
MT3
PLD5
ACTC1
SCUBE1
DPYS
GNG8
KLHL33
ZBP1
HAVCR1
RNASE2
WAS
TMEM154
TMEM156
RP11-303E16.6
LYPD1
TK1
RP11-664D1.1
UACA
DUSP6
ERAP2
DDX60L
GOLGA8B
SOX17
XIRP1
NUGGC
TINAGL1
VNN2
RP11-815J21.4
LINC01588
SMOC2
APCDD1
GPSM3
LINC00624
DIO3
MUC4
HMHB1
TRAV13-2
KANK3
GIMAP6
LILRA1
FMNL1
F2RL3
NRIP2
RPL28
RNU11
GRP
ST8SIA4
CTD-2575K13.6
EBF1
LINC00936
RP5-1120P11.3
RASSF5
FLI1
CCND1
ATP6V1B2
SYCE1
SPTSSB
COL14A1
ANKRD44
ITGB2-AS1
NOTCH3
LPL
RP3-522J7.7
IQGAP2
USP15
WI2-87327B8.2
EGLN3
STOM
NTRK2
TUBA1B
GRAP
CSTA
RP11-138I18.1
GLIPR1
CASS4
STK4
ADCY4
MIR34A
NLRC5
RP11-181E10.3
OXNAD1
RSPO3
RNF222
LIMD2
CIDEA
ATP2A3
ITGA11
XXYLT1-AS2
CALY
NPL
TTC24
IL24
RAPGEF4
PGGHG
RP11-384C4.7
NR3C1
ADAM28
ITGAM
LINC00877
ALDH1A1
CCDC71L
STK10
ARHGEF6
SDR42E2
PILRA
FAM46A
SNAI2
TSPAN5
AF011889.2
TNIK
RP11-327F22.1
ADAM19
SEMA3G
TMEM176B
ADAM12
MUC1
AC015849.19
ZEB2-AS1
ADAMTS9
SLC51B
CDKN3
RP11-596C23.6
MEI1
FCAR
JAG1
CSRP2
RP4-671O14.7
AGT
RP3-394A18.1
ANKRD22
MFAP4
YPEL5
RP13-516M14.4
METRNL
SFMBT2
RIC3
UNQ6494
TSHZ2
OSR1
PDLIM1
FLT4
NMB
PKD2L1
LINC00483
APOBR
DMKN
AP001055.6
DPP4
CHMP1B
PXDN
MGLL
RP11-703H8.7
AIRE
CASP1
EMX2
RP11-289H16.1
RP3-395M20.12
RASGRP2
CTD-2562J15.4
ATP8B4
RBM5-AS1
CACNA1C-AS1
NPIPB5
NAF1
MZF1-AS1
ZFAND5
CYP3A5
RP11-290D2.6
STARD9
ZNF705E
RASSF4
PIK3AP1
TMEM88
LINC00893
TWISTNB
PARVG
CYLD
OAS1
LBH
AC074289.1
TRPV2
STK17A
CD80
FILIP1
GOLGA8H
ADORA3
CEACAM21
PTCH2
PIK3R6
TRANK1
CTSZ
C4orf32
HCK
CARD11
MLKL
ZGRF1
RP11-348N5.7
LINC01094
RP11-62J1.4
LINC00309
HBA2
HBA1
CXCL14
PAPPA2
SFRP2
IGHA2
CCL17
CITED1
TCL1A
MT1A
BPIFB1
MT-ND3
MT1F
MT-CO1
ALAS2
IFNL1
IGHD
MT-CO2
MSMP
MT-ND4
C20orf85
LTF
FGF17
IGLV6-57
RP5-887A10.1
C11orf88
MT-CO3
GSTA1
CTSG
MT-ND2
C1QTNF3
IL1A
PLCG2
C9orf24
COLEC11
LYPD2
MT-ND1
IER5
C2orf40
C1orf194
CDC20B
KLRF1
MT-ATP6
AP000432.2
DIO2
PI16
CDHR3
NTM
HDC
CPB1
MT-CYB
FCN3
METTL12
PDZK1IP1
RNF213
CD9
EMP3
WIF1
SCGB1D1
CMA1
MMP1
SPON1
WISP2
HBM
FBLN1
LIM2
PAEP
HIST2H2BF
FAM183A
UBB
RECQL
CEACAM6
KDR
EDNRB
EIF4E
RP11-383J24.1
SOD3
SLC18A2
ACOD1
CTA-363E6.6
KCNE4
SPINT2
TFF3
RGS10
IFNB1
RPS18
RP11-33B1.3
MAL2
CTD-2313J17.6
RARRES3
SERPINA3
PDGFB
LEFTY1
ZNF295-AS1
SERPINA5
VPREB3
RP1-191J18.66
CCNO
DHRS2
PPP1R15A
BAG3
HLA-C
SCGB1C2
PRR9
C6orf132
PARP14
HBG2
ANKH
CMC1
CDH13
CD300LG
CTD-2017C7.2
SPAG9
ABCG2
MYOD1
TRGV7
IGFBP6
PRSS57
PAX2
RP11-350G8.5
AC091878.1
EDRF1-AS1
PRND
YWHAH
CD47
SLC9B2
HIST1H1A
BLK
NRP2
CST2
GFRA1
RP11-369C8.1
IGLV7-46
CST6
ITGBL1
KIF25
AC016831.7
THSD4
COL9A2
RPL13A
YWHAE
CLDN10
TSPAN8
RSPH10B
GYPC
NBL1
CKLF
PAX5
MARCKS
RP11-23P13.6
SMPD3
TNFRSF13C
CA2
CTA-212D2.2
SIGLEC15
PTCRA
GJB2
FCRL6
NPY
ITPKB-AS1
DNAJA4
RP11-106M7.1
DNAH8
ZBTB20-AS1
GGT5
IGKV2D-29
PTPRB
NOX5
SIDT1
FAM216B
MIR202HG
VAMP5
ZNF350-AS1
SCGB1D4
LECT1
GABRD
AC005775.2
IPCEF1
ZMYND10
AOC1
KB-226F1.2
DPT
SLURP1
S100A11
CTA-212A2.3
SUCNR1
ADGRE2
BASP1
ROPN1L
RP11-456D7.1
BCAT1
CRYGS
INTS6
RPS29
DES
NPPB
RP11-902B17.1
RP11-763B22.4
RPS2
BTLA
LDB2
C5orf49
PIM2
VEGFC
MROH8
CXCR5
CRABP2
NKX2-1
IRAK3
FNDC1
CPNE7
RPS11
OGFRL1
CSPG4
KLRG1
DUSP1
FAM30A
UPK3B
RP4-535B20.4
ASPM
CYBA
QRFP
ADM5
TAS2R30
CLEC12A
MAP1B
S100A10
CYYR1-AS1
ATP6V0D2
PGM2L1
AL161668.5
ARHGAP18
DMBX1
FCER2
FOXC2
RP11-203J24.8
IGHE
RIPPLY1
GSN
CLEC4C
SLC8A1
GJC1
CRABP1
EIF4A3
FAM110D
RP1-253P7.4
AZIN1-AS1
RP11-53I6.4
HSF5
IFITM2
CD177
PLPP3
SLCO2A1
LMO2
TLR4
CTD-2506J14.1
HIST1H1B
RP11-701P16.2
HBD
CH507-513H4.3
RP11-171I2.3
SAP25
CSF1
NTRK3
RP11-51J9.5
KRT23
HMX2
LAT
CTA-243E7.4
CHIT1
MLANA
KIAA1551
ARSD-AS1
LINC01268
NR2F1
EDIL3
CH507-513H4.4
RP11-49K24.8
HIST1H1E
MYBPC1
C4orf48
ALKBH3-AS1
RP13-270P17.2
AFAP1L1
RP11-492I21.1
SOCS3
PRKG1
RP3-510H16.3
GPR42
HIST1H2AG
CH17-140K24.2
LINC00989
PARD6G-AS1
RP11-305L7.3
DOCK4
OLFM4
SLC6A1
AC013264.2
ATP1B3
IL1R2
ITGA8
RFLNB
POTEF
CLDN9
IGKV2D-28
FCRL1
CYP26A1
GUCY1A2
PROX1
GLA
HIC1
RP1-79C4.4
TCL1B
TOX
BCL6B
IGFBP1
MTCH1
ADGRE3
C12orf75
IFITM1
RPL12
AK5
RP11-769O8.2
CDK1
SNAPC1
SRPX
AP000350.5
MUC12
CTB-167B5.1
CTD-2184D3.6
RAB20
ACE
PSMB9
JAKMIP1
TGFB3
TBX2
TUBB
NCOA7
CTD-2576D5.4
ATP8A1
EXOC3L2
TNFRSF25
DNAJA1
RP11-146I2.1
WNT1
CILP
SH3BGRL3
CTD-2544N14.3
GDNF
LINC00239
HIST2H2AC
LAMC3
SLC26A5
TPT1
CCNE1
GADD45A
AF131217.1
CHST1
MTRNR2L1
ADAMTS1
CTSE
RPL13
NR2F2
TBC1D10C
ALDH1A2
SIX1
SLC1A3
EPGN
AC011298.2
ADAMTS5
C17orf77
RP11-275I14.4
ECM2
HSD3B2
RP11-415F23.2
IL9R
LMNA
FAM129C
RPL7A
RP11-539L10.2
MSX1
LGMN
RP11-636O21.2
TPX2
LMOD3
SEMA4A
IL12RB2
GCSAM
MYL7
PIFO
RP11-124N14.3
CDKN2B
PLCH2
LINC01151
BANK1
RP1-225E12.2
HES4
ASB16
RP11-563K23.1
RSPH1
PDE7B
ALCAM
ELOVL2
LYPD3
EBF2
RP11-386I14.4
TWIST1
ANK1
RP11-191G24.1
CEMIP
TKTL1
FAM177B
IRX2
CLGN
C20orf166-AS1
DLL4
UTRN
ANKRD55
ARHGEF15
OLFML2B
SOCS2
S100P
RP4-539M6.22
FGF22
GATA4
AC009505.2
EFCAB1
RP11-693J15.5
POU3F3
FCMR
LAMB1
GUCY1A3
LINC00685
C12orf42
AC005013.5
DDIT3
CALCA
PABPN1L
TFEC
SFTA1P
TNFSF18
HIPK1-AS1
HRC
RP11-293M10.2
CNN1
CPEB4
CYSLTR1
RP11-109E24.1
GUCY2C
HIST2H2BE
GPR4
SGCA
EPHA1-AS1
SH2D6
CTD-2017C7.1
RP11-378I6.1
LIPA
CFLAR
EIF2B5-AS1
ACSL6
RP11-554D15.3
STAG3
RP11-190C22.9
RP11-489O18.1
FAM19A1
HIST1H2AC
RP11-131K5.1
LINC01281
CTD-2008A1.3
DLC1
ADGRA2
AC021188.4
ALPK3
C1QTNF1
CTD-2033A16.1
FMO3
IER2
MSLN
LINC01229
HIST3H2BB
AC002306.1
RP11-467L13.7
CTC1
RLN1
LRG1
PROCR
SCGB3A1
TEX38
LGALS9C
RPL10
FGL1
OMD
RP11-879F14.2
RP11-736N17.11
RP4-800J21.3
FAM159A
SLC24A4
LINC00304
RPS12
RP11-1038A11.1
RANBP2
SUGCT
SLAMF9
BTG2
ANXA2R
CLECL1
CDKN1C
ITM2C
CBLN4
HIST1H2BI
PAPSS2
SNAI3
EZR
PLA2G7
TENM2
ZBTB20-AS2
LRRN3
RASGRF2
ACVRL1
PPP1R16B
MRVI1
KCNJ9
TPRG1
ARRDC5
LIPN
RP11-561B11.3
RP11-15E18.1
KL
TGFB1I1
RNF212
NRP1
SLC39A8
GRAPL
NMU
CAPS
F5
GABRR2
MGAT1
UNC93A
SKAP1
ST6GALNAC6
OR2I1P
PASK
RHD
AC008753.6
CSAG1
SLC16A3
SOST
PRC1
KLK6
RP11-77K12.9
NELL2
MLLT3
HIST1H2BF
IGFN1
LONRF2
LINC00926
PLTP
IRF7
[truncated: 1,000 more rows]
