# Supplementary material for: Integration of scRNA-Seq and Bulk RNA-Seq to Analyse the Heterogeneity of Ovarian Cancer Immune Cells and Establish a Molecular Risk Model
Source: Front Oncol. 2021 Sep 21;11:711020. doi: 10.3389/fonc.2021.711020 (PMC8490743; doi:10.3389/fonc.2021.711020)
Supplement: Supplementary file 4 [file Table_2.xlsx]

## Sheet: Sheet1
geneName	geneModuleMembership	geneTraitCor
IGHV1-24	0.589864	0.111252
IGHV3-74	0.587497	0.161076
GBP5	0.820037	0.191055
P2RY12	0.617785	0.103082
IGLV3-21	0.656092	0.132259
RP11-10J5.1	0.555178	0.1872
FYB	0.904197	0.118592
SCML4	0.647257	0.119503
IGLV2-18	0.605981	0.108868
IGHV3-15	0.590329	0.130865
LAP3	0.562744	0.142426
RCOR2	0.603803	0.117019
CD48	0.872656	0.141064
TRGC1	0.702327	0.122475
LIPM	0.603232	0.156341
IGHV3-53	0.62293	0.11102
IGKV3D-15	0.520773	0.134778
GFI1	0.653716	0.177506
FGR	0.819532	0.119739
TRBV10-3	0.55667	0.158651
IL18RAP	0.675621	0.128378
KLHDC7B	0.643604	0.143185
CTSS	0.856841	0.130756
IDO1	0.667144	0.113875
PDCD1LG2	0.805938	0.169053
TRBC2	0.805856	0.157122
LPXN	0.818703	0.130384
IGHG1	0.605427	0.184669
TRDV1	0.549769	0.241231
IGHV2-70	0.577745	0.109074
NLRC5	0.663167	0.151504
IGKV2D-28	0.510152	0.116205
TOMM20P2	0.514501	0.170781
IGHV3-30	0.616131	0.171959
TRBV4-1	0.535268	0.142691
PYHIN1	0.757029	0.147996
IL2RA	0.773022	0.105978
APOL3	0.824569	0.111913
CD5	0.786424	0.180275
IGKV3OR2-268	0.56319	0.133087
IGKV1-17	0.59214	0.107621
GPR114	0.563337	0.198968
GIMAP4	0.875574	0.107257
SUCNR1	0.606494	0.135692
SNX20	0.917669	0.144832
