# Supplementary material for: Integration of scRNA-Seq and Bulk RNA-Seq to Analyse the Heterogeneity of Ovarian Cancer Immune Cells and Establish a Molecular Risk Model
Source: Front Oncol. 2021 Sep 21;11:711020. doi: 10.3389/fonc.2021.711020 (PMC8490743; doi:10.3389/fonc.2021.711020)
Supplement: Supplementary file 5 [file Table_3.xlsx]

## Sheet: cluster1
ID	logFC	AveExpr	t	P.Value	adj.P.Val	B
AC105393.1	-2.87987	4.84697	-5.02988	7.60138e-07	5.26034e-05	5.22181
ALLC	-2.58312	6.55457	-4.96658	1.03408e-06	6.9494e-05	4.9272
RP11-111H3.3	-2.73239	6.08055	-4.92759	1.24802e-06	8.20476e-05	4.74733
RP11-109P11.1	-2.69625	5.3468	-4.75927	2.77138e-06	0.000168126	3.9853
RP11-285E9.5	-2.4081	3.88935	-4.49896	9.10238e-06	0.000489368	2.85315
RP11-436J20.1	-2.38401	6.08179	-4.4443	1.16033e-05	0.000605522	2.62267
RP11-713P17.5	-2.85272	6.19111	-4.41451	1.32314e-05	0.0006782	2.49809
IHH	-2.03355	8.70073	-4.15109	4.09261e-05	0.00184283	1.42981
AP001631.9	-2.00303	12.0954	-4.05222	6.16124e-05	0.00262985	1.04427
CTD-2544H17.1	-2.36857	4.80665	-3.95782	9.03635e-05	0.00364195	0.68415
RNU6-460P	-2.72348	7.67179	-3.93082	0.000100688	0.00399337	0.582575
AC025166.1	-2.58062	8.87456	-3.91982	0.000105208	0.00414549	0.541357
MIR202	-2.79899	4.67415	-3.90377	0.000112145	0.00435636	0.48146
C8orf49	-2.13213	7.00683	-3.8566	0.000135133	0.00510511	0.306665
AC079781.7	-2.23891	3.83602	-3.82411	0.000153486	0.00569527	0.187419
LINC00868	-2.04279	7.56572	-3.80504	0.000165329	0.00605669	0.117866
RP11-481E4.1	-2.05	5.03785	-3.7503	0.000204305	0.00721364	-0.0800028
CTC-347C20.2	-2.01288	6.38759	-3.72413	0.000225863	0.00781068	-0.173669
C20orf85	-2.16405	13.4162	-3.6821	0.000265029	0.00889059	-0.32283
RP11-105N14.2	-2.45398	8.57016	-3.67832	0.000268847	0.0089987	-0.336162
RP11-132A1.6	-2.15556	7.16259	-3.63838	0.000312493	0.0101507	-0.476303
RP11-143E21.1	-2.23733	8.01409	-3.61878	0.000336274	0.0107898	-0.544561
RP11-568A7.2	-2.32524	8.96169	-3.58286	0.000384313	0.0119447	-0.668729
UQCRHP2	-2.13072	7.16199	-3.57797	0.000391337	0.0121008	-0.685559
RP11-616M22.1	-2.04016	4.35076	-3.57747	0.000392054	0.0121045	-0.687262
RP4-736H5.3	-2.10963	5.18716	-3.54768	0.000437549	0.0132563	-0.789224
CTB-1144G6.5	-2.0824	6.45276	-3.52294	0.000479054	0.0142438	-0.873316
AC073133.2	-2.10676	6.47945	-3.49542	0.000529524	0.0154051	-0.966177
EDN3	-2.19041	9.62632	-3.49403	0.000532209	0.0154609	-0.970864
LINC01167	-2.178	5.98739	-3.45215	0.000619066	0.0173187	-1.11084
RP11-171I2.3	-2.0647	6.76572	-3.4454	0.000634238	0.0176209	-1.13324
RNU6-1046P	-2.28817	7.66382	-3.32189	0.0009813	0.0247197	-1.53608
PDCL2P2	-2.06608	4.66914	-3.31927	0.000990298	0.0248635	-1.54448
PRLH	-2.21358	7.17018	-3.31223	0.00101483	0.0253949	-1.56701
MIR744	-2.08987	4.39399	-3.29187	0.00108898	0.0268615	-1.63189
RP11-489M13.3	-2.11036	8.50778	-3.29119	0.00109155	0.0269031	-1.63406
MIR3132	-2.23198	5.14138	-3.26315	0.0012022	0.0289231	-1.72281
RNA5SP246	-2.07501	5.98548	-3.05118	0.00244049	0.0480609	-2.37035
snoMe28S-Am2634	-2.106	5.17403	-3.0502	0.00244822	0.0481703	-2.37322
