# Supplementary material for: Integration of scRNA-Seq and Bulk RNA-Seq to Analyse the Heterogeneity of Ovarian Cancer Immune Cells and Establish a Molecular Risk Model
Source: Front Oncol. 2021 Sep 21;11:711020. doi: 10.3389/fonc.2021.711020 (PMC8490743; doi:10.3389/fonc.2021.711020)
Supplement: Supplementary file 6 [file Table_4.xlsx]

## Sheet: Sheet1
ID	logFC	AveExpr	t	P.Value	adj.P.Val	B
MZB1	3.80242	14.5837	22.5795	4.53929e-72	2.7455e-67	152.5
IGHG1	5.78086	19.3608	22.1315	3.41259e-70	1.03202e-65	148.269
CD79A	3.65202	14.8493	21.1364	5.21975e-66	1.05235e-61	138.826
IGKC	5.69266	20.655	21.0259	1.52595e-65	2.30735e-61	137.774
IGLC2	5.04951	19.8751	19.5006	4.26574e-59	5.1601e-55	123.21
IGJ	4.27099	17.6007	18.4603	1.07389e-54	1.08253e-50	113.258
LAX1	2.71766	11.7896	18.2245	1.06504e-53	9.20239e-50	111.004
FCRL5	5.46317	8.88233	18.1669	1.86386e-53	1.40915e-49	110.455
IGLV1-51	4.01799	17.605	17.4407	2.15299e-50	1.44688e-46	103.525
RP11-170L3.7	8.92721	6.60228	17.2206	1.81501e-49	1.09777e-45	101.429
IGHG3	4.36572	16.8482	17.1417	3.89483e-49	2.14155e-45	100.679
IGKV3-11	5.34465	17.8164	16.9852	1.76876e-48	8.91499e-45	99.1911
IGHV3-71	8.44313	5.70654	16.9674	2.10131e-48	9.77641e-45	99.0217
IGHV4OR15-8	8.27431	5.80026	16.7931	1.13107e-47	4.88647e-44	97.367
IGKV3-20	5.58243	19.1083	16.7099	2.52214e-47	1.01698e-43	96.5785
IGHM	4.39976	17.2637	16.6814	3.32229e-47	1.25589e-43	96.3076
IGHV3OR16-8	8.53051	6.53407	16.0087	2.13134e-44	7.58293e-41	89.9516
IGHV3OR16-13	8.47372	7.65026	15.9745	2.95723e-44	9.93678e-41	89.6295
RP11-812E19.9	8.31751	6.23916	15.9298	4.53175e-44	1.40122e-40	89.2097
IGHV3-23	5.85543	17.7261	15.9252	4.73532e-44	1.40122e-40	89.1665
IGHV3OR16-9	8.65475	7.10027	15.9224	4.86509e-44	1.40122e-40	89.1399
IGKJ5	10.5732	7.26682	15.8892	6.68525e-44	1.78717e-40	88.8274
IGKV4-1	6.25465	18.3037	15.8875	6.79611e-44	1.78717e-40	88.8112
IRF4	3.21563	11.9662	15.7442	2.67012e-43	6.72905e-40	87.4654
IGLL5	5.63914	14.9345	15.6246	8.35875e-43	2.02225e-39	86.3431
IGKV1-5	5.64673	18.1145	15.5623	1.51229e-42	3.518e-39	85.7599
IGLV2-14	5.28087	17.9886	15.4879	3.07181e-42	6.88121e-39	85.0629
IGHG2	4.25083	17.736	15.4334	5.15629e-42	1.11381e-38	84.5535
IGLJ2	8.40219	5.5707	15.3538	1.09848e-41	2.29102e-38	83.8096
IGLC3	4.48564	19.044	15.3194	1.52243e-41	3.06937e-38	83.4886
IGHGP	5.61548	13.2174	15.162	6.76382e-41	1.31966e-37	82.0218
IGHV1OR15-2	8.4178	7.7398	15.1244	9.65806e-41	1.82546e-37	81.6714
IGHV1-18	5.67187	16.7368	15.1115	1.09141e-40	2.00035e-37	81.5511
AC246787.4	9.44277	6.85275	15.1024	1.18963e-40	2.11625e-37	81.4664
AMPD1	5.96354	7.21824	15.0757	1.53128e-40	2.64618e-37	81.218
RP11-294C11.2	8.11116	7.76409	14.9037	7.76647e-40	1.30236e-36	79.6209
IGHD3-3	9.55707	5.55014	14.901	7.96709e-40	1.30236e-36	79.5958
IGHV3-30	6.37342	16.6106	14.8939	8.5139e-40	1.35512e-36	79.5305
IGHV1OR15-9	7.90409	5.85499	14.8301	1.55374e-39	2.40961e-36	78.9388
IGHV4-39	5.85069	17.0765	14.7031	5.12906e-39	7.75552e-36	77.764
IGKV3-15	5.60145	16.7985	14.6124	1.20178e-38	1.77287e-35	76.9264
IGLV2-23	5.9791	16.5127	14.5416	2.33381e-38	3.36085e-35	76.2735
IGKV2D-28	8.22847	8.60317	14.5186	2.89426e-38	4.07101e-35	76.0618
RP11-1166P10.8	7.49296	5.56981	14.4408	5.98988e-38	8.23377e-35	75.3463
IGKV1D-12	8.07092	8.57682	14.3761	1.09714e-37	1.47463e-34	74.7509
IGKV3-7	7.6846	8.1955	14.3403	1.53174e-37	2.01401e-34	74.4227
IGKV1D-27	7.93623	6.99129	14.3099	2.03399e-37	2.61749e-34	74.1437
SLAMF7	2.48095	14.3725	14.2882	2.49134e-37	3.13579e-34	73.9442
IGHV3-74	5.18773	15.0045	14.2861	2.54044e-37	3.13579e-34	73.925
IGLV3-1	6.78664	15.6248	14.2772	2.7583e-37	3.3077e-34	73.844
IGLJ1	7.89108	4.74066	14.276	2.78909e-37	3.3077e-34	73.8331
IGHV1-69-2	6.44116	14.9524	14.2174	4.81566e-37	5.60126e-34	73.2959
IGHV4-59	6.18035	15.9166	14.1959	5.88392e-37	6.71466e-34	73.0988
IGHV3-21	6.40214	16.0617	14.1936	6.00962e-37	6.73111e-34	73.078
IGHV3-62	7.72926	6.45156	14.155	8.5998e-37	9.45712e-34	72.7254
IGHV3-52	7.57983	5.58534	14.1493	9.06893e-37	9.79493e-34	72.6732
IGLV5-48	7.70448	5.62244	14.1179	1.21487e-36	1.2891e-33	72.3856
IGHG4	4.0771	16.2767	14.1051	1.36747e-36	1.42601e-33	72.2692
IGHV1-67	7.9568	7.23778	14.093	1.53006e-36	1.56852e-33	72.1587
IGHV1-46	6.28973	14.4428	14.053	2.21723e-36	2.23508e-33	71.7937
IGKV2D-30	7.73502	7.45117	14.0165	3.10994e-36	3.07175e-33	71.4609
IGHD3-22	8.41318	4.32013	14.0152	3.14879e-36	3.07175e-33	71.4487
IGKV2-28	7.75876	9.37277	13.9866	4.10568e-36	3.94165e-33	71.1877
IGLV3-21	6.18698	16.5577	13.9653	4.99881e-36	4.72411e-33	70.994
IGHV3-66	7.75628	10.9555	13.9599	5.25373e-36	4.88864e-33	70.9451
IGLV6-57	5.30253	15.5891	13.9496	5.78272e-36	5.29933e-33	70.8507
IGHV3-48	6.99353	14.0205	13.9273	7.10825e-36	6.41684e-33	70.6477
IGHV3-20	8.09282	10.6053	13.9048	8.74755e-36	7.78056e-33	70.4436
IGKV2-26	7.46926	5.36916	13.8782	1.11907e-35	9.80938e-33	70.2013
IGHV5-51	5.71316	16.3739	13.8751	1.15135e-35	9.94819e-33	70.1733
IGHV2-5	8.28238	9.94913	13.8312	1.72595e-35	1.47029e-32	69.7751
RP11-295P22.2	7.37371	5.78643	13.828	1.77816e-35	1.49373e-32	69.7457
IGHA1	3.75042	19.7008	13.8196	1.92152e-35	1.59205e-32	69.6695
IGHV1-69	7.79138	12.7869	13.8067	2.16547e-35	1.76992e-32	69.5519
IGKV1OR2-118	6.41104	3.49967	13.7536	3.53061e-35	2.84723e-32	69.071
IGHV1-58	8.52219	10.0258	13.6951	6.04883e-35	4.81383e-32	68.5414
IGHV3OR15-7	7.22801	5.71368	13.6832	6.7502e-35	5.27658e-32	68.4335
IGLVI-70	7.60815	5.5286	13.6823	6.80477e-35	5.27658e-32	68.4256
IGHV3-47	7.38211	5.76306	13.6736	7.37502e-35	5.64637e-32	68.3464
IGHV3-33	6.10101	15.5848	13.642	9.86045e-35	7.45487e-32	68.0607
IGKV1-8	7.18294	11.4492	13.6327	1.07415e-34	8.02075e-32	67.9765
IGKV5-2	8.12009	9.33543	13.6095	1.3291e-34	9.80344e-32	67.767
IGLV3-12	7.55124	6.249	13.5845	1.67108e-34	1.21773e-31	67.5418
AC246787.3	8.15881	5.16479	13.5587	2.11852e-34	1.52541e-31	67.3084
IGLV1-44	5.34085	16.3907	13.5499	2.29612e-34	1.63384e-31	67.2292
IGHV3-15	6.16372	15.5682	13.5143	3.18264e-34	2.23832e-31	66.9081
IGLC6	7.65386	8.08008	13.5056	3.44386e-34	2.39419e-31	66.8305
IGHJ3	9.39289	10.2197	13.4797	4.36708e-34	3.00153e-31	66.5968
IGHV3OR16-6	7.24079	5.33402	13.4688	4.82616e-34	3.27978e-31	66.4985
POU2AF1	2.36372	12.9144	13.4593	5.26301e-34	3.53692e-31	66.4133
IGHV3-43	7.43133	11.2693	13.4068	8.50801e-34	5.65483e-31	65.9408
IGLV1-47	5.41744	16.4899	13.3585	1.32189e-33	8.69042e-31	65.5074
IGHV6-1	7.69675	10.1429	13.3339	1.65476e-33	1.07618e-30	65.2865
MIR4537	8.0035	5.00832	13.3137	1.98793e-33	1.27911e-30	65.106
IGLV1-40	5.81289	17.3846	13.298	2.29394e-33	1.46047e-30	64.9652
IGKV3OR2-268	7.10618	9.87628	13.2583	3.29211e-33	2.07414e-30	64.6098
IGHV4-61	7.14324	11.9677	13.2419	3.82155e-33	2.38287e-30	64.4631
IGKV1OR10-1	6.45864	3.84613	13.2269	4.38006e-33	2.6955e-30	64.329
IGHV3-60	6.47331	3.82038	13.2261	4.41206e-33	2.6955e-30	64.3218
IGKV1D-42	6.81097	4.66399	13.2186	4.7265e-33	2.85873e-30	64.2541
P2RX1	2.09841	11.6277	13.1265	1.09009e-32	6.52794e-30	63.4321
IGKV2D-40	8.28993	9.60654	13.1028	1.35092e-32	8.01055e-30	63.2211
RP11-290F5.1	2.5109	11.0078	13.0838	1.6049e-32	9.42421e-30	63.0516
IGKV1OR22-5	6.89658	4.58586	13.0635	1.92852e-32	1.12156e-29	62.871
RP11-768B22.2	5.55424	4.613	13.0392	2.40237e-32	1.38383e-29	62.6549
IGHV3-7	6.84401	12.2771	13.0246	2.74369e-32	1.56553e-29	62.5242
IGKV1D-43	7.08098	6.99769	12.9703	4.47903e-32	2.53182e-29	62.0421
IGKV1-33	7.36165	9.55699	12.9619	4.83144e-32	2.70574e-29	61.9677
IGHV4-55	6.77869	11.3794	12.8875	9.44672e-32	5.14744e-29	61.3081
IGHV3-64	7.17738	9.8396	12.8733	1.07416e-31	5.80074e-29	61.1818
IGKV1D-8	6.68386	9.90983	12.8689	1.11735e-31	5.9806e-29	61.143
KIAA0125	3.70112	9.15881	12.8549	1.26761e-31	6.72533e-29	61.0189
IGHV3-41	6.84539	4.96717	12.8537	1.28036e-31	6.7339e-29	61.0091
IGLJ3	6.76091	3.7391	12.8449	1.38666e-31	7.23013e-29	60.9306
IGHV4-4	7.38771	11.4264	12.8436	1.40233e-31	7.24931e-29	60.9196
IGHV3-53	6.34776	12.7269	12.827	1.62784e-31	8.34379e-29	60.7729
RP11-275I4.2	5.99377	4.69772	12.8021	2.03759e-31	1.03563e-28	60.5521
IGKV1OR2-11	6.33967	3.76448	12.7852	2.37114e-31	1.19511e-28	60.403
IGHV3-13	7.34541	10.9905	12.7814	2.45321e-31	1.22626e-28	60.3695
IGLV3-25	5.6396	16.6252	12.7718	2.67266e-31	1.325e-28	60.2853
IGHJ2	8.60276	6.68137	12.7663	2.80897e-31	1.38126e-28	60.2363
IGHV1-14	6.81848	4.33947	12.744	3.42943e-31	1.67276e-28	60.0401
IGLV3-19	5.83334	16.6485	12.7385	3.60287e-31	1.7433e-28	59.9915
IGKV1-39	7.11108	11.0404	12.7255	4.04838e-31	1.94332e-28	59.8769
IGKV1D-33	7.15163	9.03532	12.7189	4.29435e-31	2.04516e-28	59.8189
IGKV1-9	6.0251	15.3522	12.7033	4.9416e-31	2.33502e-28	59.6808
IGHV3-11	6.43344	14.1372	12.7015	5.02263e-31	2.35491e-28	59.6648
IGHV1-2	6.61918	13.895	12.6686	6.74044e-31	3.13602e-28	59.3755
IGLV2-11	5.96691	15.8592	12.6281	9.68479e-31	4.47149e-28	59.019
IGHV4-28	6.31217	12.1953	12.6126	1.11171e-30	5.09393e-28	58.8834
IGKV2D-29	7.11213	12.2409	12.582	1.46143e-30	6.646e-28	58.6144
IGHD2-2	7.00948	3.18693	12.578	1.5138e-30	6.83276e-28	58.5798
IGKV1-12	6.84076	12.6086	12.5197	2.54666e-30	1.14096e-27	58.0682
IGHV4-34	5.30071	15.0967	12.4951	3.16758e-30	1.40871e-27	57.8536
IGHV3OR16-15	5.46584	2.76422	12.4932	3.22206e-30	1.42248e-27	57.8369
IGHV3-49	6.64388	13.6318	12.4834	3.5158e-30	1.54091e-27	57.7511
IGHV4-31	6.34696	13.9762	12.4809	3.59495e-30	1.56427e-27	57.7292
IGKV3D-20	6.56917	12.5824	12.4744	3.80897e-30	1.64556e-27	57.6723
IGKV1D-39	6.94222	10.6377	12.4316	5.56998e-30	2.38928e-27	57.2986
IGLV4-69	6.30959	14.4661	12.4218	6.08052e-30	2.58992e-27	57.2123
IGLV2-5	7.11185	5.16444	12.4197	6.19311e-30	2.61942e-27	57.1943
IGHV3-73	6.26964	13.1084	12.4167	6.35983e-30	2.67126e-27	57.1682
IGKV1-16	6.14209	14.2714	12.4008	7.3207e-30	3.05364e-27	57.0298
IGHJ3P	8.83088	8.98006	12.3865	8.31083e-30	3.4429e-27	56.905
TNFRSF13B	4.41083	7.42096	12.3684	9.76129e-30	4.01627e-27	56.7469
IGKV1-17	5.94428	14.1197	12.3602	1.04993e-29	4.29075e-27	56.6752
IGHV3OR16-10	5.91354	3.39052	12.3554	1.09552e-29	4.44701e-27	56.6334
IGHV3-65	5.8151	3.1118	12.3128	1.59614e-29	6.43597e-27	56.2633
AL122127.25	6.4492	5.33611	12.2817	2.10233e-29	8.42089e-27	55.9924
IGLV2-8	5.91363	14.1181	12.2311	3.28452e-29	1.30696e-26	55.5537
IGHV2-26	7.12133	11.7152	12.2179	3.69081e-29	1.45903e-26	55.439
hsa-mir-4538	6.86413	3.88066	12.2098	3.96453e-29	1.55706e-26	55.3686
IGLV9-49	6.97469	10.9059	12.1838	4.98424e-29	1.94492e-26	55.1436
IGKV1-6	5.56635	14.2827	12.1781	5.24192e-29	2.03235e-26	55.094
IGKV3D-15	6.40577	10.6459	12.1763	5.32353e-29	2.05085e-26	55.0788
MIR4539	6.08231	2.79255	12.1547	6.4366e-29	2.46395e-26	54.8921
IGLV3-9	6.9387	12.3473	12.1097	9.56059e-29	3.63681e-26	54.5031
IGLV3-16	7.5132	7.5835	12.103	1.01443e-28	3.83473e-26	54.4448
IGLV2-34	6.92338	5.98319	12.0888	1.14849e-28	4.31455e-26	54.3228
IGKV1OR2-6	6.91766	6.34764	12.0641	1.42609e-28	5.32432e-26	54.1099
IGKV3D-11	6.52929	10.6628	12.0626	1.44571e-28	5.36446e-26	54.0965
TNFRSF17	4.21018	11.4708	12.0566	1.52392e-28	5.6202e-26	54.0447
IGHV3-38	6.3885	4.87976	12.0437	1.70546e-28	6.25158e-26	53.934
IGKV2-30	6.55541	12.6121	11.9712	3.21668e-28	1.17201e-25	53.3102
IGLV1-36	7.06847	10.5182	11.9303	4.59852e-28	1.66546e-25	52.9588
IGHV1-68	5.32161	2.68882	11.8939	6.31533e-28	2.27363e-25	52.6469
IGKV2OR22-3	6.25738	4.74386	11.891	6.47633e-28	2.3178e-25	52.6221
IGHJ1	7.29019	4.26015	11.8716	7.66711e-28	2.72782e-25	52.4562
IGHV3-22	6.48327	4.95525	11.8344	1.06011e-27	3.74963e-25	52.1376
IGKV2OR22-4	6.76547	7.55248	11.8187	1.21466e-27	4.27129e-25	52.0038
IGKV1-27	5.93493	14.6705	11.8135	1.27071e-27	4.44258e-25	51.9595
AC103563.5	6.17848	3.25457	11.7816	1.67641e-27	5.82726e-25	51.6871
IGHV2-70	6.8379	12.3923	11.7781	1.72782e-27	5.97165e-25	51.6574
IGHV3-35	6.54592	5.89321	11.7416	2.37116e-27	8.10252e-25	51.3462
IGKV2-24	6.11956	13.4487	11.7316	2.58716e-27	8.79096e-25	51.2605
IGHV7-56	5.8527	3.68188	11.7098	3.12251e-27	1.05263e-24	51.0756
IGLV3-27	6.83153	11.5809	11.7095	3.13266e-27	1.05263e-24	51.0725
IGLV2-28	6.13504	4.27542	11.6651	4.59593e-27	1.53578e-24	50.6957
IGHV1-3	7.58919	9.67533	11.6607	4.7767e-27	1.58741e-24	50.6577
IGLV3-10	6.102	14.4703	11.5786	9.69355e-27	3.2038e-24	49.9621
IGHD3-9	7.5315	4.73536	11.4643	2.58586e-26	8.50004e-24	48.9976
AC103563.2	6.35537	4.73083	11.4624	2.63037e-26	8.59959e-24	48.9809
IGKV2D-24	6.83139	7.11562	11.4545	2.81346e-26	9.14874e-24	48.9147
IGKV2-40	5.58263	3.17879	11.443	3.10585e-26	1.00455e-23	48.8176
IGLC7	6.3187	12.2952	11.4265	3.57656e-26	1.15065e-23	48.6789
IGLV5-45	6.60923	11.5601	11.4018	4.41602e-26	1.4132e-23	48.4716
AC244250.1	6.0066	3.23023	11.3712	5.73519e-26	1.82569e-23	48.2147
IGHV1-12	6.54621	4.8851	11.3595	6.33862e-26	2.00722e-23	48.1164
IGKV6D-21	7.0345	7.44423	11.3467	7.06628e-26	2.22599e-23	48.0096
IGKV1D-17	6.5815	7.39365	11.313	9.41819e-26	2.95151e-23	47.7273
IGHV1-17	5.95742	3.949	11.3117	9.52577e-26	2.96983e-23	47.7161
IGKV1-37	4.48449	2.08669	11.2461	1.66389e-25	5.16087e-23	47.168
IGHV1OR16-1	5.65693	3.82007	11.2325	1.86814e-25	5.76483e-23	47.0542
IGKV2-29	7.02202	8.31559	11.0721	7.24779e-25	2.22522e-22	45.722
IGKV1OR9-2	5.01037	2.74019	11.0447	9.13089e-25	2.78921e-22	45.495
IGHV1OR15-3	4.56926	2.17606	11.0097	1.2252e-24	3.72381e-22	45.2061
MS4A1	3.78423	9.25099	10.9949	1.38763e-24	4.19641e-22	45.0838
IGLV7-43	5.63179	12.5652	10.9593	1.87072e-24	5.60133e-22	44.7903
RP11-294C11.5	4.88224	2.58391	10.9413	2.17483e-24	6.47982e-22	44.6423
IGLV2-18	6.44224	10.5966	10.9322	2.34865e-24	6.9634e-22	44.5668
IGLV4-3	5.96341	4.19526	10.9297	2.39752e-24	7.07361e-22	44.5466
CCR2	2.15198	12.3869	10.9151	2.709e-24	7.95382e-22	44.4266
IGHA2	3.3592	16.3073	10.8986	3.10962e-24	9.08594e-22	44.2911
IFNG-AS1	4.8781	6.64628	10.8786	3.67515e-24	1.06867e-21	44.1269
IGHV1OR21-1	5.83785	4.57579	10.8759	3.76065e-24	1.0883e-21	44.1043
IGKV3D-7	5.85703	4.22459	10.8572	4.39341e-24	1.26536e-21	43.9515
IGKV1D-16	6.33826	10.4431	10.834	5.33198e-24	1.52841e-21	43.7613
AC245028.1	4.87412	2.07878	10.8219	5.89588e-24	1.68208e-21	43.6626
AC246787.1	6.68516	4.67505	10.8062	6.71951e-24	1.90168e-21	43.5341
FCRLA	3.0036	9.87476	10.8061	6.72848e-24	1.90168e-21	43.5328
IGHV1-24	5.95289	13.7048	10.7991	7.13273e-24	2.00655e-21	43.4755
IGLV4-60	6.75334	10.306	10.7867	7.90245e-24	2.2128e-21	43.3748
SLAMF1	2.10834	11.6772	10.7776	8.52761e-24	2.37684e-21	43.3
IGHV3OR16-12	4.71317	2.59166	10.7376	1.18899e-23	3.2988e-21	42.9735
RP11-294C11.4	4.83825	2.65162	10.734	1.22422e-23	3.38103e-21	42.9449
IGKV6-21	6.66064	9.91841	10.7	1.62371e-23	4.46394e-21	42.6675
IGLC5	4.90797	2.689	10.6743	2.00881e-23	5.49769e-21	42.4584
IGKV1-13	6.20688	8.4275	10.6204	3.13357e-23	8.53729e-21	42.0217
AC244250.2	7.2317	7.27517	10.6161	3.24824e-23	8.81002e-21	41.9864
IGKV7-3	5.57601	3.51088	10.5832	4.26017e-23	1.14519e-20	41.7201
IGHV3-72	5.64488	11.8803	10.5747	4.568e-23	1.22078e-20	41.6515
IGLV8-61	5.52577	13.428	10.5743	4.58173e-23	1.22078e-20	41.6486
IGHV1-45	6.18689	7.032	10.5709	4.71436e-23	1.24515e-20	41.6206
IGHV3-19	6.22783	5.94428	10.5457	5.79616e-23	1.52421e-20	41.4177
FCRL2	3.7399	7.62761	10.4746	1.03905e-22	2.72056e-20	40.8445
IGHV1OR16-3	4.85595	2.50827	10.4587	1.18382e-22	3.08297e-20	40.7164
CXCL9	2.50043	16.6521	10.4583	1.18766e-22	3.08297e-20	40.7132
IGKV1OR2-3	5.36547	3.42965	10.4377	1.40478e-22	3.63099e-20	40.5484
LINC00582	5.01526	8.42116	10.3721	2.40071e-22	6.17881e-20	40.0222
IGHV1OR15-1	4.75188	2.71883	10.335	3.24543e-22	8.31751e-20	39.7262
IGKV2-18	4.67518	2.54769	10.3256	3.50411e-22	8.94259e-20	39.6509
IGHD6-25	5.68421	2.57513	10.2872	4.78529e-22	1.21609e-19	39.3449
CXCL13	2.86555	14.8896	10.1136	1.9428e-21	4.87577e-19	37.9694
IGHV2-70	6.30728	8.80353	10.1018	2.13706e-21	5.34116e-19	37.8759
KCNA3	2.09106	11.4163	10.0764	2.61869e-21	6.51794e-19	37.6764
AC244157.1	5.70265	3.56162	10.0651	2.86882e-21	7.11126e-19	37.5869
AC244250.3	5.77523	3.76653	10.0036	4.69081e-21	1.15802e-18	37.1043
MIR650	5.08027	2.67369	9.91718	9.33734e-21	2.29573e-18	36.4287
IGKV1OR2-9	4.2498	2.08556	9.90605	1.02003e-20	2.49775e-18	36.342
IGKV1D-13	5.53922	11.4708	9.77328	2.91601e-20	7.11165e-18	35.3114
IGHV3OR16-7	5.23236	4.54864	9.75484	3.37183e-20	8.15753e-18	35.1689
IGHD3-10	5.37641	2.62728	9.73442	3.95939e-20	9.54088e-18	35.0113
IGLL1	4.39217	8.93142	9.72887	4.13615e-20	9.92725e-18	34.9685
IGHVIII-51-1	4.03741	2.03017	9.6523	7.53982e-20	1.80249e-17	34.3795
IGLV7-46	4.36308	14.0507	9.65096	7.61899e-20	1.81425e-17	34.3692
PLA2G2D	2.98518	11.8796	9.49505	2.56503e-19	5.98999e-17	33.1787
IGKV1D-37	4.05045	2.24542	9.47564	2.98124e-19	6.93517e-17	33.0312
RP11-126O1.6	5.10927	4.14844	9.40478	5.15264e-19	1.18949e-16	32.4947
IGHJ2P	5.42432	3.32343	9.37043	6.71147e-19	1.53181e-16	32.2356
IGLV3-6	4.30937	2.25163	9.34182	8.36099e-19	1.90112e-16	32.0202
PRAMENP	4.12008	4.45494	9.33378	8.89319e-19	2.01456e-16	31.9597
IGHD3-16	4.95569	2.46865	9.20914	2.30413e-18	5.14246e-16	31.0265
IGLV1-41	5.6437	7.44139	9.20682	2.34518e-18	5.21483e-16	31.0092
IGHD4-17	4.62168	1.90557	9.1938	2.58918e-18	5.73632e-16	30.9122
IGHD2-15	4.76192	2.33893	9.19063	2.65238e-18	5.8549e-16	30.8885
IGHV3-42	4.4508	2.82193	9.12464	4.37409e-18	9.58543e-16	30.3983
IGHV3-76	4.29691	2.68825	9.04255	8.12444e-18	1.76759e-15	29.7916
RP11-170L3.5	3.57727	1.74115	9.03067	8.88379e-18	1.92587e-15	29.7041
IGLV10-54	5.90756	10.3713	9.01029	1.03536e-17	2.23649e-15	29.5541
IGHV3-63	3.65225	1.90919	8.89704	2.41419e-17	5.15964e-15	28.7247
IGKV1OR22-1	4.83383	4.05383	8.84855	3.46165e-17	7.26982e-15	28.3718
IGLV3-22	4.66719	3.00994	8.83045	3.95918e-17	8.25735e-15	28.2403
FCRL3	2.63703	9.442	8.82127	4.23766e-17	8.80778e-15	28.1737
IGHV3-16	3.83479	2.32532	8.80593	4.7472e-17	9.83304e-15	28.0625
IGKV1OR-2	3.49958	1.87292	8.74412	7.49146e-17	1.54644e-14	27.6158
IGKV2-4	3.66702	2.11006	8.71031	9.60683e-17	1.96966e-14	27.3723
AL928768.3	4.96736	7.12926	8.64223	1.58218e-16	3.22206e-14	26.8839
IGLV5-37	5.8214	7.33456	8.52826	3.62636e-16	7.33556e-14	26.0721
AC246787.5	3.70549	1.65508	8.48241	5.05269e-16	1.00769e-13	25.7475
GZMK	2.13968	13.285	8.48208	5.06484e-16	1.00769e-13	25.7452
FCRL1	3.63236	5.90874	8.38652	1.00723e-15	1.98438e-13	25.0726
IGKV1OR1-1	3.95166	2.77291	8.37628	1.08396e-15	2.12862e-13	25.0008
SH2D1A	2.28804	12.0511	8.34927	1.31497e-15	2.5656e-13	24.8118
IGKV2D-26	3.79811	2.33	8.2675	2.35447e-15	4.56428e-13	24.2421
IGLV3-29	4.0462	2.63358	8.25148	2.63783e-15	5.09725e-13	24.131
IGHV3-25	3.89604	2.68737	8.1602	5.02702e-15	9.5613e-13	23.5005
RP11-598D12.1	4.05162	3.02475	8.14146	5.73504e-15	1.08737e-12	23.3717
OR4C6	3.37186	2.337	8.11477	6.91709e-15	1.3074e-12	23.1885
P2RY10	2.47167	12.0166	8.1045	7.43321e-15	1.40057e-12	23.1181
IGHV3-6	3.18877	1.70482	8.09394	8.00375e-15	1.50339e-12	23.0459
IGLL3P	4.4874	7.54651	8.07668	9.03084e-15	1.69106e-12	22.9279
IGKV2OR2-1	3.91562	2.90045	8.03689	1.19208e-14	2.21848e-12	22.6565
IGLV2-33	4.24391	3.76437	8.01371	1.40079e-14	2.58306e-12	22.4989
IGHV5-78	4.58197	8.80494	7.9909	1.64121e-14	3.01719e-12	22.3441
IGKV1OR2-1	2.73016	1.24001	7.95276	2.13748e-14	3.91761e-12	22.086
IGKV1OR2-108	3.52929	11.8702	7.93654	2.39119e-14	4.36938e-12	21.9764
IGHV7-27	3.49588	2.1813	7.88529	3.40404e-14	6.10939e-12	21.6314
CCL19	2.87582	12.9746	7.87689	3.60636e-14	6.45336e-12	21.575
IGHV3-36	3.111	1.77162	7.84751	4.41187e-14	7.84832e-12	21.3782
ICOS	2.14469	11.8815	7.84458	4.50118e-14	7.98372e-12	21.3586
XCR1	2.35649	9.65265	7.653	1.65406e-13	2.85835e-11	20.088
IGHD2-21	3.31589	1.48639	7.59923	2.37388e-13	4.09057e-11	19.7354
TRAV8-6	3.73476	9.79342	7.57455	2.80021e-13	4.79787e-11	19.5743
AL928761.1	5.38565	6.51603	7.57059	2.8754e-13	4.9128e-11	19.5484
IGHD6-6	3.65318	1.68838	7.56866	2.91262e-13	4.94843e-11	19.5359
IGHD6-19	3.50332	1.57606	7.55356	3.22178e-13	5.45834e-11	19.4375
IGKV2D-18	2.87382	1.53199	7.52082	4.00695e-13	6.73201e-11	19.2247
TRAV26-1	3.8915	9.34181	7.49885	4.63698e-13	7.76894e-11	19.0823
TRBV30	4.03426	8.80489	7.47994	5.25652e-13	8.7826e-11	18.96
ISL2	2.93198	9.33038	7.46943	5.63582e-13	9.33894e-11	18.892
IL21	3.22382	2.31794	7.46483	5.8098e-13	9.57477e-11	18.8624
MIR8071-1	4.8957	4.48936	7.45338	6.26699e-13	1.02445e-10	18.7885
IGHV3-75	2.64957	1.30444	7.44235	6.74083e-13	1.09894e-10	18.7174
RP11-731F5.2	3.95638	6.44243	7.37759	1.03239e-12	1.66957e-10	18.3018
IGHV1OR16-4	2.78665	1.36327	7.37694	1.03682e-12	1.67226e-10	18.2977
LL22NC03-88E1.18	4.08654	3.37438	7.37402	1.0569e-12	1.70012e-10	18.279
TBC1D27	2.78705	6.1266	7.35785	1.17507e-12	1.88021e-10	18.1756
TRBV2	3.75467	10.2995	7.29172	1.80951e-12	2.86504e-10	17.7549
IGHV3OR16-11	4.17294	7.02645	7.29036	1.82561e-12	2.87549e-10	17.7462
TRAV8-4	3.64669	9.57539	7.24909	2.38667e-12	3.72043e-10	17.4851
CTD-2026C7.1	3.37566	5.2061	7.19739	3.33367e-12	5.14363e-10	17.1595
LINC01281	3.3756	5.50794	7.17089	3.95377e-12	6.05407e-10	16.9934
TRBV25-1	2.13496	11.3947	7.16591	4.08252e-12	6.23543e-10	16.9622
TRAV4	3.70923	10.0351	7.16258	4.1706e-12	6.35392e-10	16.9414
AC244250.4	3.32301	1.94078	7.14209	4.75673e-12	7.22868e-10	16.8133
RP11-1070N10.3	2.95182	9.43897	7.13805	4.88146e-12	7.39963e-10	16.7881
UTS2R	3.40453	7.5338	7.12901	5.17251e-12	7.82122e-10	16.7317
TRBV5-1	2.96226	11.2729	7.09935	6.25233e-12	9.38361e-10	16.5471
IGHV7-34-1	2.95881	1.89422	7.09722	6.33807e-12	9.48874e-10	16.5338
TRAV8-2	3.23861	10.4469	7.06621	7.72245e-12	1.15044e-09	16.3415
IGKV1OR-3	3.14475	2.11022	7.0551	8.28785e-12	1.22861e-09	16.2727
TRBV18	3.17312	10.6824	7.04205	9.00386e-12	1.33149e-09	16.1921
TRAV36DV7	4.08937	7.76257	7.01841	1.04591e-11	1.53544e-09	16.0462
IGLV3-13	3.2443	2.33341	6.99821	1.18838e-11	1.74035e-09	15.922
IGKV1OR2-2	2.29595	1.09453	6.95387	1.57149e-11	2.26306e-09	15.6501
TRAT1	2.25468	11.2521	6.9517	1.59304e-11	2.28864e-09	15.6368
AC104820.2	2.47399	8.01195	6.86625	2.71904e-11	3.87867e-09	15.1167
TRAV12-2	3.52432	10.6069	6.83994	3.20243e-11	4.53612e-09	14.9576
IL21-AS1	2.87557	5.19799	6.83806	3.24016e-11	4.57884e-09	14.9462
FCRL4	2.86832	3.92756	6.82236	3.57169e-11	5.02388e-09	14.8515
IGLV1-50	2.69655	11.2942	6.7967	4.18649e-11	5.83436e-09	14.6971
IGHV2OR16-5	3.00504	2.01269	6.7924	4.29931e-11	5.96411e-09	14.6713
OR2I1P	2.25371	13.1308	6.77432	4.80689e-11	6.63779e-09	14.5628
RP11-689B22.2	2.65918	10.2426	6.75123	5.54123e-11	7.56547e-09	14.4246
IGHV7-40	2.71124	1.45398	6.74479	5.76523e-11	7.83592e-09	14.3861
AC079767.4	2.22204	12.4921	6.72749	6.4114e-11	8.69463e-09	14.2828
TRAV1-2	3.7198	9.06672	6.72447	6.53124e-11	8.83733e-09	14.2648
TRBV11-2	2.68415	11.559	6.66421	9.43939e-11	1.25754e-08	13.907
IGHV3-37	2.81041	1.85206	6.6539	1.00509e-10	1.33607e-08	13.846
TRAV14DV4	3.70663	8.92639	6.61933	1.23984e-10	1.63375e-08	13.6422
MIR8071-2	4.62938	5.50903	6.60376	1.36247e-10	1.78755e-08	13.5506
AL122127.2	4.51773	5.02757	6.60055	1.38914e-10	1.8186e-08	13.5317
TRAV9-2	3.54222	9.6946	6.59959	1.39722e-10	1.8213e-08	13.5261
IGHD4-23	2.83311	1.27343	6.59051	1.4761e-10	1.91586e-08	13.4728
TRAV1-1	3.83336	5.94729	6.57863	1.58578e-10	2.0407e-08	13.4032
TRAV35	3.86034	7.40704	6.54779	1.90937e-10	2.43638e-08	13.2229
TRBV20-1	2.01874	13.3729	6.54492	1.94265e-10	2.46404e-08	13.2061
IFNG	2.89845	9.8014	6.53944	2.00762e-10	2.53501e-08	13.1742
BLK	2.32481	9.25301	6.50573	2.45724e-10	3.05804e-08	12.978
TRAV6	3.62379	8.49047	6.49824	2.56972e-10	3.17842e-08	12.9346
TRAV29DV5	3.16521	10.2401	6.49134	2.67796e-10	3.2988e-08	12.8946
IGHD4-4	2.79158	1.27335	6.49007	2.69828e-10	3.31708e-08	12.8872
GPR174	2.85396	9.6464	6.46229	3.18433e-10	3.85195e-08	12.7265
TRAV12-3	3.44353	10.0164	6.4335	3.77828e-10	4.53417e-08	12.5606
RP5-1028K7.2	2.4905	10.3155	6.42663	3.93543e-10	4.70408e-08	12.5211
TRBV3-1	3.07721	10.6651	6.39938	4.62414e-10	5.51641e-08	12.3646
TRAV13-1	3.12231	11.2955	6.38492	5.03601e-10	5.98415e-08	12.2819
TRAV13-2	3.49475	8.81149	6.36406	5.69434e-10	6.72677e-08	12.1627
TRBV19	2.22589	12.1031	6.35824	5.89254e-10	6.94734e-08	12.1296
TRAV20	3.65355	7.7372	6.34915	6.21611e-10	7.28622e-08	12.0777
IGHD1-1	2.96577	1.52088	6.32518	7.15388e-10	8.36869e-08	11.9415
IGKV2OR2-7D	2.29782	1.3417	6.32486	7.16727e-10	8.36869e-08	11.9397
IGLV3-24	2.61799	1.52359	6.30447	8.07528e-10	9.41074e-08	11.8241
TRAV16	3.58553	8.81861	6.28811	8.88416e-10	1.02939e-07	11.7316
TRBJ2-7	4.62452	7.88659	6.28041	9.2918e-10	1.07456e-07	11.6881
IGHV3OR16-16	3.09719	2.95851	6.26724	1.00317e-09	1.15571e-07	11.6138
TRAV25	3.60782	7.35411	6.26643	1.00792e-09	1.15898e-07	11.6093
IGKV6D-41	3.10819	2.55783	6.25794	1.05888e-09	1.21526e-07	11.5615
TRAV26-2	3.77412	7.39137	6.25646	1.06802e-09	1.22343e-07	11.5531
TRAV12-1	3.61212	9.36707	6.22605	1.27389e-09	1.44286e-07	11.3824
IGLV3-32	2.02427	1.03681	6.22003	1.31899e-09	1.48836e-07	11.3487
FDCSP	3.95999	8.89069	6.21614	1.34901e-09	1.51941e-07	11.3269
TRBV4-1	2.99018	10.7521	6.20262	1.45846e-09	1.63659e-07	11.2513
IGHVIII-67-2	2.52868	1.37772	6.18889	1.57856e-09	1.76155e-07	11.1747
KCNA2	2.21174	7.45397	6.17273	1.73239e-09	1.92257e-07	11.0846
IGHD6-13	2.6967	1.30753	6.16559	1.80489e-09	1.98167e-07	11.0449
TRAV21	3.21813	10.5204	6.15788	1.88654e-09	2.06336e-07	11.0021
TCL1A	2.94643	8.45607	6.15197	1.95155e-09	2.12676e-07	10.9693
TRAV17	3.2034	9.93413	6.13978	2.09267e-09	2.26424e-07	10.9017
TRBV10-3	3.08385	10.3057	6.13331	2.17159e-09	2.34544e-07	10.8658
ENTHD1	2.704	7.365	6.10811	2.5076e-09	2.68914e-07	10.7266
IGHD	2.37188	12.5275	6.09111	2.76252e-09	2.94165e-07	10.6329
TRAV2	3.14316	10.1648	6.07313	3.05976e-09	3.24104e-07	10.534
IGHVII-60-1	2.09008	1.13028	6.05397	3.41059e-09	3.57509e-07	10.4289
TRAV22	3.50273	7.81736	6.04395	3.60955e-09	3.77058e-07	10.3741
FABP4	2.71313	12.1288	6.03619	3.77147e-09	3.92616e-07	10.3316
RP1-167O22.1	2.31567	2.31509	6.02217	4.08192e-09	4.23476e-07	10.2551
RP11-291B21.2	2.72896	10.3236	5.98062	5.1562e-09	5.28581e-07	10.0292
TRAV24	3.58945	7.31378	5.95333	6.00726e-09	6.07587e-07	9.88147
ADH1B	2.35363	11.3001	5.9177	7.32736e-09	7.33742e-07	9.68946
AC002331.1	3.58502	7.83635	5.86521	9.80124e-09	9.68641e-07	9.40838
IGHD2-8	2.55554	1.34374	5.84901	1.07182e-08	1.04898e-06	9.32199
TRAV3	3.01747	9.64588	5.83557	1.15413e-08	1.12227e-06	9.25053
TRBV7-9	2.3588	12.6328	5.82616	1.2154e-08	1.17689e-06	9.20058
TRAV5	3.27379	8.67563	5.82255	1.23975e-08	1.19401e-06	9.18142
TRBV6-1	2.74624	11.031	5.81038	1.32539e-08	1.27243e-06	9.11692
TRAV10	3.45408	6.71241	5.80055	1.39871e-08	1.33436e-06	9.06493
RP11-18H21.1	2.07206	9.15156	5.75795	1.76496e-08	1.66278e-06	8.84041
TRBJ2-2P	4.04654	10.047	5.7486	1.85702e-08	1.74678e-06	8.79135
CASP1P2	2.86757	7.64909	5.74002	1.94571e-08	1.82453e-06	8.74632
RP11-10J5.1	3.33696	7.45922	5.71961	2.17336e-08	2.02233e-06	8.63956
TRBV29-1	2.51314	11.6052	5.7189	2.18184e-08	2.0271e-06	8.6358
LILRA4	2.1307	9.8682	5.69136	2.53188e-08	2.33439e-06	8.49226
IGHV7-81	3.47296	6.68866	5.68855	2.57067e-08	2.36294e-06	8.4776
CTD-2089N3.1	3.15006	3.91123	5.68808	2.57719e-08	2.36534e-06	8.47515
IGKV1OR9-1	2.07938	1.24222	5.67103	2.82491e-08	2.57318e-06	8.38664
TRBV6-5	2.05534	13.0655	5.65968	3.00268e-08	2.7269e-06	8.32778
CTA-384D8.34	2.55397	10.7551	5.64529	3.24369e-08	2.93256e-06	8.25334
FCER2	2.17308	8.11669	5.615	3.81406e-08	3.40747e-06	8.09719
ENAM	2.14061	6.23773	5.6079	3.96142e-08	3.5287e-06	8.06065
CTD-2313F11.1	2.25742	5.14683	5.59478	4.24801e-08	3.75084e-06	7.99333
CPA3	2.12891	11.2781	5.57544	4.70788e-08	4.13275e-06	7.89429
FTH1P22	2.92851	8.80388	5.57484	4.72311e-08	4.14012e-06	7.89118
ANTXRLP1	2.64569	5.22119	5.54252	5.60437e-08	4.84935e-06	7.72637
RP11-1399P15.1	2.15898	11.1753	5.52214	6.24059e-08	5.39214e-06	7.6228
TRBJ2-3	3.94093	9.69716	5.51603	6.44449e-08	5.53668e-06	7.59184
MMP12	2.24806	13.144	5.50526	6.81999e-08	5.83442e-06	7.53731
AC009133.17	2.25828	8.55571	5.49391	7.2386e-08	6.17506e-06	7.47996
TRAV19	2.85474	9.95992	5.47749	7.88896e-08	6.69212e-06	7.39714
IGHD4-11	2.17324	1.05638	5.46982	8.21203e-08	6.93698e-06	7.35851
RP11-367G6.3	2.26235	9.42851	5.46863	8.26306e-08	6.97036e-06	7.35254
RP11-91K8.4	2.50664	2.83774	5.46639	8.36076e-08	7.03316e-06	7.34123
RP11-71G12.1	2.94144	4.11084	5.42955	1.01301e-07	8.41615e-06	7.15651
AC006369.2	2.76825	8.24807	5.4165	1.08397e-07	8.95651e-06	7.09138
IL26	2.6543	3.98506	5.41385	1.09899e-07	9.06826e-06	7.07814
TRBV7-6	2.63613	10.4026	5.39085	1.23794e-07	1.01182e-05	6.96362
AC011893.3	2.5003	6.225	5.37386	1.35136e-07	1.09564e-05	6.87933
ZNF80	2.29981	6.33907	5.34805	1.54324e-07	1.24122e-05	6.75168
TRAV41	2.72899	9.76022	5.33499	1.65013e-07	1.32017e-05	6.68731
XXYLT1-AS2	2.3022	8.80406	5.31686	1.81062e-07	1.43716e-05	6.59811
CTC-340I23.2	2.2725	1.99277	5.3162	1.81674e-07	1.44005e-05	6.59487
AC006129.3	2.26007	2.28874	5.29296	2.04535e-07	1.59625e-05	6.48099
RP11-566K19.11	3.06693	3.91817	5.29185	2.0569e-07	1.60112e-05	6.47558
MS4A2	2.16222	7.30043	5.29022	2.07407e-07	1.60828e-05	6.4676
RP11-553L6.2	2.16822	3.31738	5.28377	2.14329e-07	1.65559e-05	6.43606
RP11-973H7.4	3.03342	5.43533	5.27408	2.25147e-07	1.72592e-05	6.38877
AC244205.1	2.15203	1.40045	5.26254	2.38719e-07	1.82551e-05	6.33255
KLHL6-AS1	2.63587	3.28881	5.26048	2.41227e-07	1.84219e-05	6.32251
TRAV23DV6	3.08814	7.37065	5.25704	2.45461e-07	1.87216e-05	6.3058
TRBV15	2.83793	8.63812	5.22942	2.82232e-07	2.12053e-05	6.17178
MAGEA4	3.56468	10.2289	5.21246	3.07389e-07	2.29813e-05	6.08982
RP3-492J12.2	2.4861	3.38768	5.20712	3.15766e-07	2.35783e-05	6.06402
GIMAP3P	2.52032	3.6679	5.20595	3.17627e-07	2.36881e-05	6.05837
WNT1	2.37391	7.37662	5.20473	3.19573e-07	2.38039e-05	6.05251
C15orf53	2.40278	4.92014	5.16876	3.82669e-07	2.81569e-05	5.87963
TRBV12-4	2.71959	9.53127	5.1583	4.03186e-07	2.95547e-05	5.82953
IGHV1OR15-6	2.01621	1.45186	5.15417	4.11587e-07	3.00652e-05	5.80975
RP5-887A10.1	2.56367	9.88574	5.14798	4.24473e-07	3.08574e-05	5.78018
TRBV12-3	2.46496	10.2951	5.12941	4.65523e-07	3.37604e-05	5.69166
LINC01055	2.15696	7.82485	5.12755	4.69855e-07	3.39525e-05	5.68278
RP11-202G18.1	2.77718	5.00843	5.11648	4.96371e-07	3.5698e-05	5.63015
RP11-1E22.1	3.56596	5.99152	5.09735	5.45646e-07	3.90098e-05	5.53942
TUSC5	2.66706	6.5474	5.08447	5.81454e-07	4.12566e-05	5.47851
RTP5	2.19389	6.21895	5.07245	6.16909e-07	4.35385e-05	5.42179
RP11-419C19.3	2.09625	1.69978	5.06948	6.25992e-07	4.41281e-05	5.40779
CARD17	2.43653	10.5158	5.06288	6.46632e-07	4.54242e-05	5.37671
ZCCHC5	2.31204	8.30096	5.0593	6.58094e-07	4.61757e-05	5.35988
RP11-402J7.2	2.57765	4.39682	5.05267	6.79855e-07	4.74336e-05	5.32871
TRDV1	3.12046	7.84348	5.05009	6.88532e-07	4.79775e-05	5.31656
TMEM244	2.43991	2.98029	5.03685	7.34646e-07	5.10145e-05	5.25447
RP1-207H1.3	2.1675	2.59528	5.03539	7.39923e-07	5.13219e-05	5.24762
Y_RNA	2.59879	2.46822	5.02582	7.75373e-07	5.34133e-05	5.2028
RP11-81H14.1	2.48921	5.08637	5.0207	7.94977e-07	5.47015e-05	5.17889
RP11-685G9.2	2.0579	2.00412	5.01698	8.09548e-07	5.55792e-05	5.1615
SPIC	2.61038	5.04342	4.99287	9.10352e-07	6.19357e-05	5.04916
AF165138.7	2.21766	5.87065	4.97916	9.72965e-07	6.55321e-05	4.9855
IGLJCOR18	2.73892	3.77389	4.96928	1.02065e-06	6.86673e-05	4.93971
RP11-493L12.5	2.82673	7.30933	4.95417	1.09801e-06	7.31396e-05	4.86981
TRAV38-1	2.96991	7.42736	4.92989	1.23425e-06	8.14082e-05	4.75793
LINC00221	2.63256	3.7188	4.92594	1.25795e-06	8.26107e-05	4.73975
CTD-2089N3.2	2.3718	2.63941	4.92554	1.26035e-06	8.26786e-05	4.73793
TRBV23-1	2.93251	6.43937	4.91708	1.3126e-06	8.58273e-05	4.69908
TRAV8-1	2.8034	7.79937	4.91008	1.3574e-06	8.85647e-05	4.667
TRAJ42	2.12542	1.47692	4.907	1.3776e-06	8.97858e-05	4.65287
EPYC	2.1004	14.0891	4.90614	1.38327e-06	8.99263e-05	4.64894
TRBV5-6	2.18145	10.8271	4.906	1.38421e-06	8.99263e-05	4.64829
GS1-120K12.4	2.94086	5.35453	4.88552	1.5266e-06	9.80186e-05	4.5547
RP1-47M23.3	2.05434	7.41845	4.87639	1.59455e-06	0.000101948	4.51308
SPATA20P1	2.77591	8.59509	4.87382	1.61421e-06	0.000102795	4.50137
MEOX2	2.20332	10.1493	4.87369	1.61522e-06	0.000102795	4.50077
AC007386.2	2.02752	5.81369	4.87355	1.61628e-06	0.000102795	4.50015
TRGV10	2.4892	9.94926	4.84806	1.82451e-06	0.00011483	4.38436
TRBJ2-1	3.55592	7.0216	4.84437	1.8567e-06	0.000116735	4.36766
HBD	2.58061	5.90908	4.83243	1.96471e-06	0.000123014	4.31366
TRAJ4	2.71294	2.79405	4.81964	2.0871e-06	0.000129737	4.25595
TRAV8-3	2.39104	10.6242	4.8114	2.16993e-06	0.000134471	4.21879
CTSG	2.42078	7.92939	4.80555	2.23058e-06	0.000137385	4.19247
ADIPOQ	2.6344	6.66596	4.78211	2.49038e-06	0.00015184	4.08731
TRBV4-2	2.38335	10.5831	4.77957	2.52024e-06	0.000153506	4.07594
CD1B	2.48916	8.08816	4.77579	2.5653e-06	0.000156093	4.05903
DSCR8	3.51433	7.37362	4.7699	2.63695e-06	0.000160131	4.03274
RP11-1070N10.5	2.84061	7.12911	4.74306	2.98919e-06	0.000179717	3.91314
TRBV24-1	2.59625	9.26945	4.73597	3.08953e-06	0.000184831	3.88165
TRAV27	2.51285	9.33742	4.72603	3.23574e-06	0.000193195	3.83755
SERPINB7	2.39678	9.80363	4.71632	3.38494e-06	0.000200717	3.79457
LAIR2	2.15185	9.21519	4.70814	3.51576e-06	0.000207457	3.75843
TRBV6-6	2.05862	11.1458	4.69717	3.69873e-06	0.000216615	3.71007
CCL21	2.12769	14.2511	4.69453	3.74416e-06	0.0002188	3.69843
CNTNAP4	2.13654	4.32868	4.69027	3.81863e-06	0.000222356	3.67966
IL2	2.32835	4.57465	4.67135	4.16664e-06	0.000239782	3.59656
FAM8A2P	2.17999	2.57655	4.62059	5.25774e-06	0.000298035	3.37506
RP11-361C13.1	2.0115	1.89797	4.59422	5.92813e-06	0.000333226	3.26085
TKTL1	2.45287	10.9916	4.59254	5.97337e-06	0.000335457	3.25362
ISL1	2.32106	8.01969	4.59151	6.0015e-06	0.000336724	3.24915
NAA11	2.42571	3.74553	4.58995	6.04417e-06	0.000338804	3.24241
AC069363.1	2.13158	7.49903	4.58759	6.1091e-06	0.00034181	3.23224
CTD-2506J14.1	2.15659	5.50786	4.57982	6.32807e-06	0.000353082	3.19874
MEOX2-AS1	2.56679	4.04792	4.57941	6.33983e-06	0.000353412	3.19697
RP1-134E15.3	2.34532	8.98108	4.56789	6.67896e-06	0.00036993	3.14741
RP1-209A6.1	2.41367	3.11591	4.55351	7.12698e-06	0.000392588	3.08567
MIR7848	3.04158	5.8336	4.48868	9.52962e-06	0.000510071	2.80958
RP11-1070N10.7	2.99955	6.95721	4.47999	9.90541e-06	0.000528315	2.77285
RP11-366F6.2	3.07188	7.43805	4.47775	1.00047e-05	0.000532973	2.76338
TRAJ6	2.38196	2.4209	4.47668	1.00521e-05	0.000534503	2.7589
TBX5-AS1	2.05605	5.25089	4.47112	1.03037e-05	0.000546187	2.73542
GTSF1L	2.43275	5.79701	4.47084	1.03164e-05	0.00054638	2.73425
RP4-742C19.12	2.22774	9.10536	4.46911	1.03961e-05	0.000549641	2.72694
TRAV18	2.50137	4.36579	4.45903	1.08712e-05	0.000571263	2.68452
TRBV5-5	2.26122	10.0833	4.45007	1.13114e-05	0.000591528	2.64684
TRBV13	2.2128	10.4291	4.42943	1.23905e-05	0.000639977	2.56038
TRBV7-3	2.09649	10.6989	4.41777	1.30428e-05	0.000669101	2.5117
IGHE	2.36393	7.30274	4.38547	1.50271e-05	0.000761847	2.37742
GTSCR1	2.00139	2.24637	4.38351	1.51561e-05	0.000767746	2.36931
CTD-2003C8.2	2.14937	8.6888	4.38257	1.52189e-05	0.000770278	2.36539
MYF6	2.03686	3.14883	4.38112	1.53152e-05	0.000773859	2.35941
LINC01194	2.7655	4.7199	4.35776	1.69567e-05	0.000849704	2.26292
AC112721.2	2.41397	9.39904	4.33989	1.83244e-05	0.000909198	2.18944
RP11-314N14.1	2.11749	2.34174	4.3229	1.97226e-05	0.000970612	2.1198
TRAV39	2.27652	9.83505	4.30664	2.11551e-05	0.00103438	2.05343
AC092652.1	2.08111	2.92293	4.29682	2.20676e-05	0.00107465	2.01346
RP11-108P20.4	2.08181	2.7255	4.26825	2.49433e-05	0.0011926	1.89757
FGF10	2.1154	6.67788	4.25829	2.60268e-05	0.00123562	1.85736
RP11-103J17.2	2.31259	3.32073	4.24987	2.69785e-05	0.00127679	1.8234
LINC01036	2.55357	5.13152	4.20802	3.22191e-05	0.00150692	1.65564
TRAJ5	2.54926	3.26823	4.20169	3.30918e-05	0.00153489	1.63039
TRBJ2-4	2.84847	4.61962	4.18324	3.57668e-05	0.00164134	1.55699
HSPE1P18	2.55166	6.1646	4.16802	3.81271e-05	0.00173779	1.49666
RP11-308B16.2	2.73748	4.09318	4.15365	4.04912e-05	0.00182763	1.43989
ZNF280A	2.0752	9.31896	4.14671	4.16826e-05	0.00187024	1.41253
FAM172BP	2.08564	6.44395	4.13129	4.44496e-05	0.0019768	1.35191
TBX5	2.02137	6.55458	4.12965	4.47531e-05	0.00198737	1.34549
TRAJ2	2.47297	3.13759	4.11882	4.68134e-05	0.00206673	1.30305
AOAH-IT1	2.09627	3.60032	4.09516	5.16346e-05	0.00225651	1.21066
CLC	2.41993	7.32039	4.08421	5.40212e-05	0.00234893	1.16809
TRBV21-1	2.4245	7.20773	4.08292	5.43104e-05	0.00235956	1.16306
IGLCOR22-1	2.29712	3.84875	4.07359	5.64364e-05	0.00243817	1.12689
AC096579.13	2.01805	9.98696	4.05254	6.15319e-05	0.00262827	1.0455
TRAJ39	2.16474	2.35562	4.04744	6.28284e-05	0.00267233	1.02587
CTD-2015H3.1	2.40221	3.77301	4.03746	6.54448e-05	0.00275456	0.987472
ZFHX4-AS1	2.02256	8.75174	4.00791	7.38135e-05	0.00305995	0.874271
GAGE2A	2.6905	3.96254	4.00303	7.52888e-05	0.00310832	0.855663
RP1-90L14.1	2.70932	7.58069	3.98332	8.15432e-05	0.00334371	0.780646
PHF2P2	2.06279	4.37798	3.97634	8.38724e-05	0.00342219	0.754179
RP11-626H12.1	2.26267	6.79962	3.97623	8.39097e-05	0.00342219	0.753761
TRBV27	2.33357	8.03507	3.97294	8.50289e-05	0.00346083	0.741312
UGT2B17	2.41683	8.61409	3.9527	9.224e-05	0.00370202	0.664847
CASC20	2.19717	5.27021	3.94628	9.46481e-05	0.00378361	0.640645
TRBV14	2.03712	9.50381	3.91902	0.000105544	0.00415598	0.538373
RP11-485F13.1	2.26196	3.1305	3.91706	0.00010637	0.00417224	0.531052
TRAJ36	2.10653	2.35088	3.91203	0.000108521	0.0042456	0.512268
RP11-574O7.1	2.148	5.11192	3.90834	0.000110127	0.00429454	0.498488
RP11-445N18.5	2.60815	7.72376	3.90714	0.000110652	0.00430943	0.494032
MIR5195	2.69196	6.60725	3.89832	0.000114597	0.0044402	0.461174
MAGEA1	2.52152	6.17557	3.8912	0.000117882	0.00455098	0.434672
GPR15	2.05706	6.18393	3.8908	0.000118067	0.00455132	0.433202
IGHJ1P	2.2717	2.71542	3.86821	0.000129094	0.00491995	0.349507
RP11-388K12.3	2.89988	10.2479	3.86434	0.000131077	0.00498297	0.335222
RP11-789C2.1	2.65017	6.78604	3.85397	0.000136538	0.00514533	0.296976
MAGEA11	2.48133	9.08935	3.85268	0.000137232	0.00516502	0.292232
RP11-958F21.1	2.24312	6.10169	3.85002	0.000138675	0.00520963	0.282429
RP11-89B16.1	2.01897	7.52383	3.84913	0.00013916	0.00522136	0.279159
TRAJ18	2.16215	2.80026	3.81895	0.000156608	0.00579442	0.168571
RP11-255M2.2	2.2106	4.24324	3.81578	0.000158558	0.00585118	0.15699
RP11-292E2.1	2.08002	6.45461	3.80008	0.000168547	0.0061448	0.0998349
CTC-327F10.5	2.25903	6.87473	3.79539	0.000171648	0.0062353	0.0827838
RP11-598F7.3	2.02237	8.46371	3.78076	0.000181664	0.00652857	0.0297533
MIR4420	2.71264	7.94493	3.77619	0.000184898	0.00662117	0.0132604
RP11-493L12.6	2.1284	8.30521	3.75165	0.00020325	0.00718323	-0.0751685
TRBV7-7	2.03209	10.1542	3.73202	0.000219153	0.00762659	-0.145515
RP11-703M24.5	2.13409	7.18237	3.71211	0.000236465	0.00810316	-0.216474
RP11-549K20.1	2.15176	7.3425	3.70742	0.000240728	0.00822131	-0.233145
MAGEA3	2.09268	3.76911	3.69489	0.000252483	0.00855034	-0.277613
LINC01518	2.40166	4.97514	3.67128	0.000276098	0.0091855	-0.360967
RP11-476K15.1	2.53059	6.48208	3.64433	0.00030559	0.00999082	-0.455506
LINC01037	2.3492	5.86719	3.64372	0.000306293	0.010003	-0.457644
CTD-2015H3.2	2.08928	3.39273	3.63838	0.000312493	0.0101507	-0.476303
DIRC1	2.10111	6.80354	3.61525	0.000340726	0.0108758	-0.5568
LINC00668	2.14643	8.4899	3.60074	0.000359645	0.0113471	-0.60706
RNU6-140P	2.61189	5.86506	3.59778	0.000363627	0.011454	-0.617298
RP11-78L16.1	2.31845	3.98087	3.59218	0.000371265	0.0115928	-0.636625
PGBD4P1	2.13498	5.60778	3.59101	0.000372876	0.0116311	-0.640649
TRAJ1	2.16884	3.3598	3.58075	0.000387325	0.012018	-0.675984
TRAV34	2.15515	5.49231	3.57566	0.000394695	0.0121736	-0.693499
RP6-114E22.1	2.25646	11.4652	3.56873	0.00040492	0.0124319	-0.71726
RP4-594A5.1	2.1701	8.79403	3.5673	0.000407066	0.0124674	-0.72217
RP11-469A15.2	2.34428	6.34345	3.53796	0.000453435	0.0136105	-0.822325
TRBJ2-2	2.48487	5.15731	3.53506	0.000458281	0.0137151	-0.832189
CTC-327F10.4	2.18254	6.51702	3.52167	0.000481276	0.0142796	-0.877607
BAGE5	2.11268	2.79161	3.50347	0.000514264	0.0150699	-0.939077
MIR6826	2.12657	3.68773	3.50257	0.00051595	0.0150997	-0.942111
DSG1-AS1	2.12747	5.33137	3.48488	0.000550149	0.0158375	-1.00158
TRAJ3	2.37049	4.75935	3.46907	0.000582488	0.0165445	-1.05448
MIR4652	2.46463	6.31549	3.469	0.00058264	0.0165445	-1.05472
MAGEA10	2.07644	6.64681	3.43378	0.000661187	0.0181858	-1.17173
RP11-344N17.3	2.0936	3.4995	3.42368	0.000685481	0.0186672	-1.20509
RP11-542G1.1	2.07139	8.9998	3.41503	0.00070694	0.0191825	-1.23358
RP11-384J4.2	2.0337	4.61553	3.41209	0.000714376	0.0193323	-1.24324
ASNSP1	2.02805	7.73739	3.36637	0.000839834	0.0218664	-1.39261
RNU6-194P	2.24172	8.10887	3.23898	0.00130581	0.0308634	-1.79872
AC005301.8	2.03015	5.08282	3.22369	0.00137557	0.032024	-1.84647
NOVA1-AS1	2.15195	6.70575	3.21565	0.0014136	0.0326581	-1.87148
CTC-480C2.1	2.07318	7.4838	3.20625	0.00145931	0.0334205	-1.90065
RP11-962G15.1	2.19908	4.32706	3.20296	0.00147568	0.0337187	-1.91087
RP13-16H11.2	2.29528	5.31753	3.19779	0.00150165	0.0340944	-1.92686
RP1-46F2.3	2.03555	5.19437	3.1797	0.00159596	0.0356589	-1.98264
Y_RNA	2.07275	4.96733	3.15014	0.00176192	0.0381002	-2.07315
AC027319.1	2.11458	5.69222	3.10958	0.00201566	0.0420923	-2.19604
CT45A10	2.20386	8.09669	3.0768	0.00224486	0.04541	-2.29425
CT45A5	2.03063	5.68768	3.03959	0.002534	0.0493444	-2.40456
