# Supplementary material for: Integration of scRNA-Seq and Bulk RNA-Seq to Analyse the Heterogeneity of Ovarian Cancer Immune Cells and Establish a Molecular Risk Model
Source: Front Oncol. 2021 Sep 21;11:711020. doi: 10.3389/fonc.2021.711020 (PMC8490743; doi:10.3389/fonc.2021.711020)
Supplement: Supplementary file 7 [file Table_5.xlsx]

## Sheet: Sheet1
MZB1
CD79A
LAX1
FCRL5
RP11-812E19.9
IRF4
IGLL5
AMPD1
SLAMF7
POU2AF1
P2RX1
TNFRSF13B
TNFRSF17
MS4A1
CCR2
FCRLA
SLAMF1
FCRL2
CXCL9
CXCL13
KCNA3
IGLL1
PLA2G2D
FCRL3
GZMK
FCRL1
SH2D1A
OR4C6
P2RY10
CCL19
ICOS
XCR1
ISL2
IL21
UTS2R
TRAT1
FCRL4
IFNG
BLK
GPR174
FDCSP
KCNA2
TCL1A
ENTHD1
FABP4
ADH1B
LILRA4
FCER2
ENAM
CPA3
MMP12
IL26
ZNF80
MS4A2
MAGEA4
WNT1
C15orf53
TUSC5
RTP5
CARD17
ZCCHC5
TMEM244
SPIC
AF165138.7
EPYC
MEOX2
HBD
CTSG
ADIPOQ
CD1B
DSCR8
SERPINB7
LAIR2
CCL21
CNTNAP4
IL2
TKTL1
ISL1
NAA11
GTSF1L
MYF6
FGF10
ZNF280A
TBX5
CLC
GAGE2A
UGT2B17
MAGEA1
GPR15
MAGEA11
MAGEA3
DIRC1
BAGE5
MAGEA10
CT45A10
CT45A5
ALLC
IHH
C20orf85
EDN3
PRLH
