# Supplementary material for: Integration of scRNA-Seq and Bulk RNA-Seq to Analyse the Heterogeneity of Ovarian Cancer Immune Cells and Establish a Molecular Risk Model
Source: Front Oncol. 2021 Sep 21;11:711020. doi: 10.3389/fonc.2021.711020 (PMC8490743; doi:10.3389/fonc.2021.711020)
Supplement: Supplementary file 8 [file Table_6.xlsx]

## Sheet: Sheet1
MIR1302-2
FAM138A
OR4F5
RP11-34P13.7
RP11-34P13.8
RP11-34P13.14
RP11-34P13.9
RP4-669L17.2
RP5-857K21.2
RP11-206L10.4
RP11-206L10.9
FAM87B
LINC00115
FAM41C
RP11-54O7.16
RP11-54O7.1
RP11-54O7.2
RP11-54O7.3
SAMD11
NOC2L
KLHL17
PLEKHN1
PERM1
RP11-54O7.17
HES4
ISG15
RP11-54O7.11
AGRN
RP11-54O7.18
RNF223
C1orf159
LINC01342
RP11-465B22.8
TTLL10-AS1
TTLL10
TNFRSF18
TNFRSF4
SDF4
B3GALT6
FAM132A
RP5-902P8.12
UBE2J2
RP5-902P8.10
SCNN1D
ACAP3
PUSL1
CPSF3L
CPTP
TAS1R3
DVL1
MXRA8
AURKAIP1
CCNL2
MRPL20
RP4-758J18.13
ANKRD65
RP4-758J18.7
TMEM88B
RP4-758J18.10
VWA1
ATAD3C
ATAD3B
ATAD3A
TMEM240
SSU72
RP5-832C2.5
FNDC10
RP11-345P4.9
MIB2
MMP23B
CDK11B
RP11-345P4.10
SLC35E2B
CDK11A
SLC35E2
NADK
GNB1
RP1-140A9.1
CALML6
TMEM52
CFAP74
RP11-547D24.1
GABRD
RP11-547D24.3
PRKCZ
RP5-892K4.1
RP11-181G12.2
FAAP20
RP11-181G12.4
SKI
MORN1
RER1
PEX10
PLCH2
RP3-395M20.2
RP3-395M20.3
PANK4
HES5
RP3-395M20.12
RP3-395M20.8
TNFRSF14
RP3-395M20.9
FAM213B
MMEL1
RP13-436F16.1
TTC34
ABC14-1188822O7.1
RP11-740P5.2
RP11-740P5.3
ACTRT2
LINC00982
PRDM16
RP1-163G9.2
RP11-22L13.1
ARHGEF16
RP11-168F9.2
MEGF6
RP11-46F15.2
TPRG1L
WRAP73
TP73
RP5-1092A11.5
RP5-1092A11.2
CCDC27
SMIM1
LRRC47
RP1-286D6.5
CEP104
DFFB
C1orf174
LINC01134
LINC01346
RP13-614K11.2
RP5-1166F10.1
RP1-37J18.1
RP1-37J18.2
AJAP1
RP11-542C10.1
RP1-58B11.1
RP11-154H17.1
NPHP4
KCNAB2
CHD5
RPL22
RP1-120G22.11
RNF207
ICMT
LINC00337
HES3
GPR153
ACOT7
RP1-202O8.3
HES2
ESPN
RP1-202O8.2
TNFRSF25
PLEKHG5
NOL9
TAS1R1
ZBTB48
KLHL21
PHF13
THAP3
DNAJC11
RP11-242F24.1
RP11-312B8.1
CAMTA1
RP11-334N17.1
RP3-453P22.2
RP4-549F15.1
RP11-338N10.1
RP11-338N10.2
RP11-338N10.3
VAMP3
PER3
RP3-467L1.4
UTS2
TNFRSF9
PARK7
ERRFI1
RP11-431K24.1
RP11-431K24.3
RP11-431K24.4
SLC45A1
RERE
RP5-1115A15.1
RP4-633I8.4
ENO1
ENO1-AS1
CA6
SLC2A7
SLC2A5
GPR157
MIR34A
RP3-510D11.2
H6PD
SPSB1
RP13-392I16.1
SLC25A33
TMEM201
PIK3CD
PIK3CD-AS1
PIK3CD-AS2
CLSTN1
CTNNBIP1
RP11-84A14.5
LZIC
NMNAT1
RBP7
UBE4B
KIF1B
PGD
RP4-736L20.3
CENPS
CORT
DFFA
RP5-1113E3.3
PEX14
CASZ1
RP4-734G22.3
C1orf127
TARDBP
MASP2
RP4-635E18.8
SRM
EXOSC10
RP4-635E18.7
RP4-635E18.6
MTOR
MTOR-AS1
ANGPTL7
UBIAD1
DISP3
RP1-69M21.2
FBXO2
FBXO44
FBXO6
MAD2L2
DRAXIN
AGTRAP
C1orf167
RP11-56N19.5
MTHFR
CLCN6
NPPA
NPPB
KIAA2013
PLOD1
MFN2
MIIP
TNFRSF8
TNFRSF1B
VPS13D
RP5-888M10.2
DHRS3
RP11-474O21.5
AADACL4
AADACL3
C1orf158
PRAMEF12
PRAMEF1
RP5-845O24.8
PRAMEF11
HNRNPCL1
PRAMEF2
PRAMEF4
PRAMEF10
PRAMEF7
PRAMEF6
PRAMEF27
PRAMEF25
HNRNPCL3
HNRNPCL2
RP13-221M14.2
PRAMEF26
HNRNPCL4
PRAMEF9
PRAMEF13
PRAMEF18
PRAMEF5
PRAMEF8
PRAMEF15
PRAMEF33P
RP11-219C24.10
PRAMEF14
PRAMEF19
PRAMEF17
PRAMEF20
LRRC38
RP4-597A16.2
PDPN
CTA-520D8.2
PRDM2
KAZN
RP11-344F13.1
RP4-704D23.1
TMEM51-AS1
TMEM51
C1orf195
FHAD1
RP3-467K16.2
RP3-467K16.7
RP3-467K16.4
EFHD2
CTRC
CELA2A
CELA2B
CASP9
DNAJC16
RP4-680D5.8
AGMAT
RP4-680D5.2
DDI2
RSC1A1
RP4-680D5.9
PLEKHM2
RP11-288I21.1
SLC25A34
RP11-169K16.4
TMEM82
FBLIM1
UQCRHL
FLJ37453
SPEN
ZBTB17
C1orf64
RP11-5P18.5
HSPB7
CLCNKA
CLCNKB
FAM131C
EPHA2
RP11-276H7.2
RP11-276H7.3
ARHGEF19-AS1
ARHGEF19
RSG1
FBXO42
SZRD1
SPATA21
NECAP2
RP4-798A10.2
RP4-798A10.7
RP4-798A10.4
RP5-875O13.1
NBPF1
RP5-1182A14.5
RP1-163M9.8
RP1-163M9.7
RP5-1182A14.7
CROCC
RP11-108M9.1
RP11-108M9.3
RP11-108M9.4
RP11-108M9.6
MFAP2
RP1-37C10.3
ATP13A2
SDHB
PADI2
RP11-380J14.1
RP11-380J14.4
PADI1
PADI3
PADI4
PADI6
RCC2
RP1-20B21.4
ARHGEF10L
RP11-473A10.2
ACTL8
RP11-174G17.2
IGSF21
RP11-174G17
RP11-422P22.1
KLHDC7A
PAX7
TAS1R2
ALDH4A1
IFFO2
UBR4
RP1-43E13.2
EMC1
MRTO4
AKR7A3
AKR7A2
PQLC2
CAPZB
RP5-1056L3.1
MINOS1
NBL1
HTR6
TMCO4
RNF186
RP11-91K11.2
OTUD3
PLA2G2E
PLA2G2A
PLA2G5
PLA2G2D
PLA2G2F
RP3-340N1.2
PLA2G2C
UBXN10-AS1
UBXN10
RP3-340N1.6
VWA5B1
RP4-745E8.2
LINC01141
RP4-749H3.2
CAMK2N1
MUL1
FAM43B
CDA
PINK1
PINK1-AS
DDOST
KIF17
SH2D5
RP5-930J4.2
HP1BP3
EIF4G3
ECE1
RP3-329E20.2
RP5-1071N3.1
RP11-293F5.1
NBPF3
ALPL
RP11-63N8.3
RAP1GAP
USP48
LDLRAD2
HSPG2
CELA3B
CELA3A
RP1-224A6.3
CDC42
WNT4
ZBTB40
EPHA8
C1QA
C1QC
C1QB
EPHB2
RP11-69E9.1
LACTBL1
C1orf234
KDM1A
RP1-184J9.2
LUZP1
HTR1D
LINC01355
HNRNPR
ZNF436
ZNF436-AS1
RP5-1057J7.7
TCEA3
ASAP3
E2F2
RP1-150O5.3
ID3
MDS2
RPL11
TCEB3
TCEB3-AS1
PITHD1
LYPLA2
GALE
HMGCL
FUCA1
CNR2
RP11-4M23.3
PNRC2
SRSF10
RP11-293P20.2
MYOM3
RP11-293P20.4
IL22RA1
IFNLR1
RP11-10N16.2
RP11-10N16.3
GRHL3
STPG1
NIPAL3
RCAN3
RP4-594I10.3
NCMAP
SRRM1
CLIC4
RUNX3
RP11-84D1.1
RP11-84D1.2
RP4-799D16.1
RP4-706G24.1
SYF2
RSRP1
RP3-465N24.6
RHD
TMEM50A
RHCE
TMEM57
LDLRAP1
RP11-70P17.1
MAN1C1
RP1-187B23.1
SELENON
RP1-317E23.3
MTFR1L
RP1-317E23.7
AUNIP
RP1-125I3.2
PAQR7
STMN1
PAFAH2
EXTL1
SLC30A2
TRIM63
PDIK1L
FAM110D
RP11-96L14.8
RP11-96L14.7
ZNF593
CNKSR1
CATSPER4
CEP85
SH3BGRL3
UBXN11
CD52
AIM1L
ZNF683
LIN28A
DHDDS
RP3-476K8.3
HMGN2
RPS6KA1
RP5-968P14.2
ARID1A
PIGV
ZDHHC18
SFN
RP1-50O24.6
GPN2
GPATCH3
NUDC
NR0B2
KDF1
TRNP1
FAM46B
SLC9A1
RP11-40H20.4
WDTC1
TMEM222
SYTL1
MAP3K6
FCN3
CD164L2
GPR3
WASF2
RP4-752I6.1
RP1-159A19.4
AHDC1
FGR
RP11-288L9.1
IFI6
RP11-288L9.4
FAM76A
STX12
PPP1R8
THEMIS2
RPA2
SMPDL3B
RP11-460I13.2
XKR8
EYA3
PTAFR
DNAJC8
ATPIF1
RP5-1092A3.4
RP5-1092A3.5
SESN2
MED18
PHACTR4
RCC1
TRNAU1AP
SNHG12
TAF12
RAB42
RP11-442N24__B.1
RNU11
GMEB1
YTHDF2
OPRD1
RP1-212P9.3
EPB41
TMEM200B
RP11-242O24.3
SRSF4
MECR
RP11-467D18.2
PTPRU
RP3-437I16.1
RP4-656G21.1
RP11-111I12.1
RP5-893G23.1
RP4-591L5.1
RP4-591L5.2
MATN1
MATN1-AS1
LAPTM5
RP5-1125N11.1
RP5-1125N11.2
RP1-65J11.5
SDC3
PUM1
NKAIN1
SNRNP40
ZCCHC17
RP11-266K22.2
FABP3
SERINC2
RP11-73M7.1
TINAGL1
HCRTR1
PEF1
RP11-73M7.6
RP11-73M7.9
COL16A1
ADGRB2
RP11-84A19.3
SPOCD1
RP11-84A19.2
RP11-84A19.4
PTP4A2
RP4-534N18.2
KHDRBS1
RP11-277A4.4
TMEM39B
KPNA6
TXLNA
CCDC28B
RP4-622L5.7
IQCC
DCDC2B
TMEM234
EIF3I
FAM167B
LCK
HDAC1
MARCKSL1
RP4-811H24.9
TSSK3
FAM229A
BSDC1
ZBTB8B
ZBTB8A
ZBTB8OS
RBBP4
SYNC
RP11-114B7.6
KIAA1522
YARS
S100PBP
FNDC5
HPCA
TMEM54
RNF19B
RP1-117O3.2
AK2
AZIN2
TRIM62
ZNF362
RP11-415J8.7
A3GALT2
RP11-415J8.3
PHC2
RP11-415J8.5
ZSCAN20
CSMD2
HMGB4
CSMD2-AS1
C1orf94
SMIM12
GJB5
GJB4
RP1-34M23.5
GJB3
GJA4
RP5-997D16.2
DLGAP3
TMEM35B
ZMYM6
ZMYM1
SFPQ
ZMYM4
ZMYM4-AS1
KIAA0319L
NCDN
RP4-728D4.2
TFAP2E
PSMB2
C1orf216
CLSPN
RP11-435D7.3
AGO4
AGO1
RP4-789D17.5
AGO3
RP4-665N4.8
TEKT2
ADPRHL2
COL8A2
TRAPPC3
MAP7D1
THRAP3
SH3D21
EVA1B
STK40
LSM10
OSCP1
MRPS15
CSF3R
RP4-614N24.1
GRIK3
RP5-1180C18.1
LINC01137
ZC3H12A
MEAF6
SNIP1
DNALI1
GNL2
RSPO1
C1orf109
CDCA8
EPHA10
MANEAL
RP11-109P14.9
YRDC
C1orf122
MTF1
INPP5B
RP11-109P14.10
SF3A3
FHL3
UTP11
POU3F1
RP5-884C9.2
LINC01343
RP11-329N22.1
RRAGC
RP5-864K19.4
MYCBP
GJA9
RHBDL2
AKIRIN1
NDUFS5
MACF1
RP11-420K8.1
BMP8A
PABPC4
RP11-69E11.8
HEYL
RP1-144F13.3
NT5C1A
HPCAL4
PPIE
BMP8B
OXCT2
RP1-118J21.25
TRIT1
MYCL
RP1-118J21.5
MFSD2A
CAP1
PPT1
RLF
TMCO2
RP1-39G22.7
ZMPSTE24
COL9A2
SMAP2
ZFP69B
ZFP69
RP11-656D10.3
EXO5
RP11-656D10.5
RP11-656D10.6
ZNF684
RIMS3
RP4-739H11.3
NFYC-AS1
NFYC
KCNQ4
CITED4
RP5-1066H13.4
CTPS1
SLFNL1-AS1
SLFNL1
SCMH1
RP11-399E6.1
FOXO6
RP11-399E6.4
EDN2
HIVEP3
RP11-486B10.3
GUCA2B
GUCA2A
FOXJ3
RIMKLA
ZMYND12
PPCS
CCDC30
PPIH
RP5-994D16.3
YBX1
CLDN19
P3H1
C1orf50
RP5-994D16.9
RP5-994D16.11
SVBP
ERMAP
RP11-342M1.3
ZNF691
SLC2A1
SLC2A1-AS1
FAM183A
EBNA1BP2
CFAP57
TMEM125
C1orf210
TIE1
MPL
RP1-92O14.3
CDC20
ELOVL1
MED8
RP1-92O14.6
SZT2
SZT2-AS1
HYI
PTPRF
KDM4A
KDM4A-AS1
ST3GAL3
RP11-184I16.4
ARTN
RP11-7O11.3
IPO13
DPH2
ATP6V0B
B4GALT2
CCDC24
SLC6A9
RP5-1198O20.4
KLF17
KLF18
DMAP1
ERI3
RNF220
TMEM53
C1orf228
KIF2C
RP11-269F19.2
RPS8
BEST4
PLK3
TCTEX1D4
BTBD19
PTCH2
EIF2B3
HECTD3
UROD
ZSWIM5
LINC01144
HPDL
MUTYH
TOE1
TESK2
CCDC163
MMACHC
PRDX1
AKR1A1
NASP
CCDC17
GPBP1L1
TMEM69
IPP
MAST2
PIK3R3
RP4-533D7.4
RP4-533D7.5
TSPAN1
RP11-322N21.2
POMGNT1
LURAP1
RAD54L
LRRC41
UQCRH
NSUN4
FAAH
DMBX1
RP11-49P4.7
MKNK1-AS1
KNCN
MKNK1
MOB3C
ATPAF1
TEX38
EFCAB14-AS1
EFCAB14
CYP4B1
CYP4A11
CYP4X1
CYP4Z1
CYP4A22-AS1
CYP4A22
LINC00853
PDZK1IP1
TAL1
RP1-18D14.7
STIL
CMPK1
LINC01389
FOXE3
FOXD2-AS1
FOXD2
RP11-543D5.1
TRABD2B
RP11-543D5.2
RP11-330M19.1
RP4-683M8.2
RP11-193P11.3
RP5-1024N4.2
SLC5A9
RP5-1024N4.4
SPATA6
AGBL4
BEND5
RP11-141A19.1
RP11-141A19.2
ELAVL4
RP11-567C20.2
RP11-567C20.3
DMRTA2
FAF1
RP5-850O15.3
CDKN2C
C1orf185
LINC01562
RNF11
RP11-296A18.6
TTC39A
TTC39A-AS1
EPS15
RP11-253A20.1
RP11-191G24.1
OSBPL9
NRDC
RP4-657D16.3
RP4-657D16.6
RAB3B
TXNDC12
KTI12
RP11-91A18.4
TXNDC12-AS1
BTF3L4
ZFYVE9
CC2D1B
RP11-155O18.6
ORC1
PRPF38A
ZCCHC11
RP11-25O10.2
GPX7
FAM159A
COA7
ZYG11B
ZYG11A
RP4-631H13.2
ECHDC2
SCP2
PODN
RP11-334A14.5
SLC1A7
RP11-334A14.8
CPT2
RP5-1024G6.2
C1orf123
RP5-1024G6.7
MAGOH
RP5-1024G6.5
LRP8
RP4-784A16.1
RP4-784A16.2
RP4-784A16.4
RP4-784A16.5
RP11-117D22.1
RP11-117D22.2
DMRTB1
GLIS1
NDC1
YIPF1
DIO1
HSPB11
LRRC42
LDLRAD1
TMEM59
TCEANC2
CDCP2
RP11-446E24.3
CYB5RL
MRPL37
SSBP3
SSBP3-AS1
RP5-997D24.3
RP4-705F19.1
RP5-866L20.1
ACOT11
FAM151A
MROH7
TTC4
PARS2
TTC22
RP11-67L3.2
LEXM
DHCR24
RP11-67L3.5
RP11-67L3.4
TMEM61
RP11-12C17.2
BSND
PCSK9
USP24
RP11-101C11.1
RP11-90C4.1
RP11-90C4.2
RP11-90C4.3
RP1-158P9.1
RP11-504A18.1
RP4-710M16.2
PLPP3
PRKAA2
C1orf168
RP11-378I13.1
C8A
C8B
RP5-1103B4.3
DAB1
RP6-102O10.1
DAB1-AS1
RP11-393I23.4
OMA1
TACSTD2
MYSM1
RP11-63G10.4
JUN
LINC01135
RP11-63G10.3
RP11-63G10.2
RP4-794H19.1
LINC01358
RP11-145M4.1
RP11-145M4.2
RP11-467C18.1
FGGY
RP4-782L23.2
HOOK1
CYP2J2
C1orf87
RP11-575B7.3
RP11-776H12.1
RP11-436K8.1
NFIA
NFIA-AS2
TM2D1
RP11-430G17.3
PATJ
L1TD1
KANK4
USP1
DOCK7
ANGPTL3
RP11-230B22.1
ATG4C
RP4-771M4.3
RP11-5P4.1
RP11-5P4.2
RP11-5P4.3
RP11-335E6.2
RP11-335E6.3
FOXD3-AS1
FOXD3
ALG6
ITGB3BP
EFCAB7
PGM1
ROR1
ROR1-AS1
UBE2U
CACHD1
RAVER2
JAK1
RP4-535B20.4
AK4
DNAJC6
RP5-1044H5.1
LEPROT
LEPR
PDE4B
RP11-397C12.1
SGIP1
RP4-598P13.1
TCTEX1D1
INSL5
WDR78
RP11-342H21.2
MIER1
SLC35D1
C1orf141
IL23R
IL12RB2
SERBP1
RP11-393N21.2
GADD45A
GNG12
GNG12-AS1
DIRAS3
WLS
RPE65
DEPDC1
RP4-694A7.2
DEPDC1-AS1
RP11-424D14.1
RP11-74K19.1
RP3-380B4.1
LRRC7
RP11-181B18.1
LRRC40
SRSF11
RP4-677H15.4
ANKRD13C
HHLA3
RP11-180O5.2
CTH
RP11-42O15.3
RP5-952N6.1
RP11-99H8.1
PTGER3
RP3-333A15.1
ZRANB2-AS1
ZRANB2
NEGR1
RP11-82L20.1
RP4-660H19.1
RP11-262K1.1
LINC01360
RP4-788P17.1
LRRIQ3
FPGT
TNNI3K
RP11-439H8.4
RP4-650F12.2
LRRC53
ERICH3
ERICH3-AS1
RP11-17E13.2
CRYZ
TYW3
RP11-93N20.1
RP11-510C10.4
RP11-510C10.2
LHX8
RP11-510C10.3
SLC44A5
ACADM
RABGGTB
MSH4
ASB17
RP11-550H2.1
RP11-550H2.2
ST6GALNAC3
RP5-1102E8.3
RP11-415A20.1
ST6GALNAC5
RP4-564M11.2
PIGK
AK5
RP11-375A5.1
ZZZ3
USP33
MIGA1
NEXN-AS1
NEXN
FUBP1
DNAJB4
GIPC2
RP11-386I14.4
PTGFR
IFI44L
IFI44
ADGRL4
RP4-726F1.1
RP4-726F1.2
RP11-339A11.2
RP11-339D23.1
RP5-933B4.1
RP5-887A10.1
ADGRL2
RP5-837I24.2
RP5-837I24.4
RP11-147G16.1
LINC01362
LINC01361
RP11-413G15.1
RP11-475O6.1
RP5-836J3.1
TTLL7
RP11-486G15.2
PRKACB
SAMD13
DNASE2B
RPF1
GNG5
SPATA1
CTBS
LINC01555
SSX2IP
LPAR3
MCOLN2
WDR63
MCOLN3
SYDE2
C1orf52
BCL10
RP11-131L23.1
DDAH1
RP11-131L23.2
RP4-621F18.2
RP11-290M5.4
CYR61
RP11-290M5.2
ZNHIT6
COL24A1
ODF2L
CLCA2
CLCA1
CLCA4
RP4-651E10.4
RP4-612B15.3
SH3GLB1
SELENOF
HS2ST1
RP4-604K5.3
LINC01140
LMO4
LINC01364
PKN2-AS1
PKN2
GTF2B
KYAT3
RBMXL1
GBP3
GBP1
GBP2
GBP7
GBP4
GBP5
RP4-620F22.2
GBP6
LRRC8B
FLJ27354
LRRC8C
RP5-943J3.2
LRRC8D
RP11-302M6.5
ZNF326
RP5-827O9.1
BARHL2
RP4-665J23.2
RP4-665J23.4
ZNF644
HFM1
CDC7
TGFBR3
BRDT
EPHX4
SETSIP
BTBD8
RP4-621B10.8
C1orf146
GLMN
RPAP2
GFI1
EVI5
RPL5
FAM69A
MTF2
TMED5
CCDC18
DR1
FNBP1L
BCAR3
RP5-1033H22.2
DNTTIP2
GCLM
ABCA4
RP11-78O9.1
ARHGAP29
RP11-148B18.1
RP11-148B18.4
ABCD3
F3
RP11-86H7.6
SLC44A3
CNN3
RP4-639F20.1
ALG14
RP11-313A24.1
TMEM56
RP11-57H12.3
RWDD3
RP11-57H12.5
RP4-586O15.1
RP11-14O19.1
RP11-14O19.2
FLJ31662
RP11-286B14.1
RP11-286B14.2
RP11-147C23.1
RP5-898J17.1
PTBP2
DPYD
DPYD-AS1
DPYD-AS2
RP11-490G2.2
MIR137HG
RP5-1070A16.1
SNX7
PLPPR5
RP5-896L10.1
PLPPR4
RP11-413P11.1
PALMD
FRRS1
AGL
RP5-884G6.2
SLC35A3
MFSD14A
RP4-714D9.2
SASS6
TRMT13
LRRC39
DBT
RTCA-AS1
RTCA
RP5-837M10.2
CDC14A
RP5-837M10.4
GPR88
LINC01349
VCAM1
EXTL2
RP4-549L20.3
SLC30A7
DPH5
RP11-421L21.2
RP11-421L21.3
RP4-575N6.4
S1PR1
LINC01307
RP11-411H5.1
OLFM3
RP11-202K23.1
RP5-936J12.1
COL11A1
RP11-153F1.2
RNPC3
AMY2B
AMY2A
AMY1A
AMY1B
AMY1C
RP11-251P6.1
RP11-24P14.1
RP5-947P14.1
RP11-233E12.1
PRMT6
NTNG1
VAV3
VAV3-AS1
RP11-356N1.2
SLC25A24
RP11-483I13.5
NBPF4
RP11-483I13.2
NBPF6
RP11-131J3.1
FAM102B
HENMT1
PRPF38B
FNDC7
RP11-293A10.3
STXBP3
AKNAD1
SPATA42
GPSM2
CLCC1
WDR47
TAF13
RP5-1065J22.8
TMEM167B
SCARNA2
C1orf194
KIAA1324
SARS
CELSR2
PSRC1
MYBPHL
SORT1
PSMA5
SYPL2
ATXN7L2
CYB561D1
AMIGO1
GPR61
RP5-1160K1.8
GNAI3
GNAT2
AMPD2
RP5-1160K1.6
GSTM4
GSTM2
GSTM1
AC000032.2
GSTM5
RP4-735C1.4
GSTM3
EPS8L3
RP4-735C1.6
RP11-195M16.1
RP11-195M16.3
CSF1
AHCYL1
STRIP1
RP4-773N10.4
ALX3
LINC01397
UBL4B
SLC6A17
RP5-1028L10.1
RP5-1028L10.2
KCNC4-AS1
KCNC4
RP5-1074L1.1
RBM15
SLC16A4
RP5-1074L1.4
LAMTOR5
PROK1
RP11-470L19.5
RP11-470L19.6
RP11-470L19.2
KCNA10
KCNA2
RP11-284N8.3
KCNA3
CD53
RP11-96K19.2
LRIF1
RP11-96K19.5
DRAM2
CEPT1
RP5-1180E21.4
RP5-1180E21.5
DENND2D
CHI3L2
CHIA
RP5-1125M8.2
PIFO
OVGP1
WDR77
ATP5F1
C1orf162
TMIGD3
ADORA3
RAP1A
LINC01160
FAM212B
DDX20
KCND3
KCND3-AS1
RP11-88H9.2
RP5-965F6.2
CTTNBP2NL
WNT2B
RP4-671G15.2
ST7L
CAPZA1
MOV10
RP11-426L16.3
RHOC
PPM1J
RP11-426L16.9
FAM19A3
LINC01356
RP3-522D1.1
SLC16A1
SLC16A1-AS1
RP11-31F15.2
LRIG2
MAGI3
PHTF1
RSBN1
RP5-1073O3.2
PTPN22
AP4B1-AS1
BCL2L15
AP4B1
DCLRE1B
HIPK1-AS1
HIPK1
OLFML3
SYT6
RP4-543J13.1
TRIM33
BCAS2
DENND2C
AMPD1
NRAS
CSDE1
SIKE1
SYCP1
TSHB
TSPAN2
RP4-666F24.3
RP4-663N10.1
NGF
VANGL1
CASQ2
NHLH2
RP11-12L8.1
SLC22A15
RP11-159M11.2
MAB21L3
RP5-1185H19.2
ATP1A1
RP4-655J12.4
RP4-655J12.5
RP5-1086K13.1
CD58
IGSF3
C1orf137
CD2
RP4-753F5.1
PTGFRN
CD101
RP11-27K13.3
TTF2
TRIM45
VTCN1
LINC01525
RP11-188D8.1
MAN1A2
AL157902.3
FAM46C
GDAP2
WDR3
SPAG17
TBX15
RP4-712E4.1
RP4-712E4.2
WARS2
WARS2-IT1
RP11-418J17.1
RP11-418J17.3
RP5-834N19.1
HAO2
HSD3B2
HSD3B1
ZNF697
PHGDH
HMGCS2
REG4
ADAM30
NOTCH2
RP11-114O18.1
SEC22B
NBPF26
PPIAL4A
LINC00623
FCGR1B
RP11-439A17.10
RP11-439A17.9
RP11-439A17.4
FAM72B
SRGAP2C
SRGAP2-AS1
CH17-437K3.1
RP11-344P13.4
RP11-344P13.6
RP11-344P13.1
RP11-763B22.6
RP11-403I13.5
RP11-403I13.7
RP5-998N21.7
FAM72C
IGKV1OR1-1
RP11-14N7.2
PPIAL4E
RP11-763B22.4
NBPF15
PPIAL4F
CH17-125A10.2
RP11-289H16.1
SRGAP2B
FAM72D
PPIAL4D
CH17-373J23.1
RP11-89F3.2
NBPF20
GPR89A
PDZK1
CD160
RNF115
POLR3C
NUDT17
PIAS3
ANKRD35
ITGA10
RP11-315I20.3
PEX11B
RBM8A
RP11-315I20.1
LIX1L
ANKRD34A
CH17-270A2.1
POLR3GL
TXNIP
HFE2
RP11-458D21.1
NBPF10
NOTCH2NL
CH17-353B19.1
AC243756.1
NBPF12
RP4-704D21.2
PRKAB2
RP11-337C18.8
FMO5
CHD1L
LINC00624
BCL9
ACP6
RP11-533N14.3
GJA5
RP11-433J22.2
RP11-433J22.3
GJA8
GPR89B
XXyac-YX155B6.7
RP11-94I2.4
NBPF11
RP4-565E6.1
XXyac-YX155B6.5
RP11-495P10.6
RP11-495P10.5
RP11-495P10.3
RP6-74O6.6
PPIAL4G
NBPF14
NUDT4P1
PDE4DIP
RP4-791M13.5
RP4-791M13.4
RP4-791M13.3
NBPF9
CH17-189H20.1
RP11-326G21.1
NBPF19
PPIAL4C
FCGR1A
HIST2H2BF
RP11-196G18.3
HIST2H3D
HIST2H4A
HIST2H3C
HIST2H2AA3
HIST2H2AA4
HIST2H3A
HIST2H4B
RP11-196G18.23
HIST2H2BE
HIST2H2AC
HIST2H2AB
BOLA1
SV2A
SF3B4
MTMR11
OTUD7B
VPS45
PLEKHO1
ANP32E
RP4-790G17.7
CA14
APH1A
C1orf54
CIART
MRPS21
PRPF3
RPRD2
TARS2
ECM1
FALEC
RP11-54A4.2
ADAMTSL4
MCL1
ENSA
GOLPH3L
HORMAD1
CTSS
CTSK
ARNT
RP11-235D19.4
SETDB1
CERS2
RP11-316M1.12
RP11-316M1.3
ANXA9
FAM63A
PRUNE1
BNIPL
C1orf56
CDC42SE1
MLLT11
GABPB2
SEMA6C
TNFAIP8L2
SCNM1
LYSMD1
TMOD4
VPS72
PIP5K1A
PSMD4
RP11-126K1.2
ZNF687
PI4KB
RP11-126K1.9
RFX5
RP11-126K1.8
RP11-126K1.6
SELENBP1
PSMB4
POGZ
CGN
TUFT1
RP11-404E16.1
SNX27
RP11-98D18.1
CELF3
RIIAD1
RP11-98D18.15
MRPL9
OAZ3
RP11-98D18.3
RP11-98D18.16
TDRKH
RP11-98D18.9
RP11-98D18.17
LINGO4
RORC
C2CD4D
AL450992.2
THEM5
THEM4
S100A10
AL591893.1
S100A11
TCHHL1
TCHH
AL589986.2
RPTN
FLG-AS1
RP11-107M16.2
HRNR
FLG
FLG2
CRNN
LCE5A
CRCT1
LCE3E
LCE3D
LCE3C
LCE3B
LCE3A
LCE2D
LCE2C
LCE2B
LCE2A
LCE4A
C1orf68
KPRP
LCE1F
LCE1E
LCE1D
LCE1C
LCE1B
LCE1A
LCE6A
SMCP
IVL
LINC01527
RP1-20N18.10
SPRR4
SPRR1A
SPRR3
SPRR1B
SPRR2D
SPRR2A
SPRR2B
SPRR2E
SPRR2F
SPRR2G
RP1-140J1.1
LELP1
PRR9
LOR
PGLYRP3
PGLYRP4
S100A9
S100A12
S100A8
S100A7A
S100A7L2
S100A7
BX470102.3
S100A6
S100A5
S100A4
S100A3
S100A2
S100A16
S100A14
S100A13
S100A1
RP1-178F15.4
CHTOP
SNAPIN
ILF2
NPR1
INTS3
RP11-216N14.8
RP11-216N14.9
SLC27A3
GATAD2B
DENND4B
CRTC2
SLC39A1
RP11-422P24.12
RP11-422P24.10
CREB3L4
JTB
RP11-422P24.11
RAB13
RPS27
NUP210L
TPM3
C1orf189
C1orf43
UBAP2L
HAX1
AQP10
ATP8B2
RP11-350G8.5
IL6R
SHE
RP11-350G8.9
TDRD10
UBE2Q1
UBE2Q1-AS1
CHRNB2
RP11-61L14.6
ADAR
KCNN3
PMVK
RP11-307C12.13
PBXIP1
PYGO2
RP11-307C12.12
SHC1
CKS1B
FLAD1
LENEP
ZBTB7B
DCST2
DCST1
RP11-307C12.11
ADAM15
EFNA4
EFNA3
EFNA1
SLC50A1
DPM3
KRTCAP2
TRIM46
MUC1
MIR92B
THBS3
MTX1
RP11-263K19.6
GBA
FAM189B
SCAMP3
CLK2
HCN3
PKLR
FDPS
RUSC1-AS1
RUSC1
ASH1L
ASH1L-AS1
RP11-29H23.4
MSTO1
YY1AP1
DAP3
RP11-243J18.2
GON4L
SYT11
RIT1
KIAA0907
RXFP4
ARHGEF2
RP11-336K24.12
RP11-336K24.5
SSR2
UBQLN4
LAMTOR2
RAB25
MEX3A
LMNA
SEMA4A
SLC25A44
PMF1
BGLAP
PAQR6
SMG5
TMEM79
GLMP
VHLL
CCT3
TSACC
RHBG
RP11-139I14.2
C1orf61
MEF2D
RP11-284F21.8
IQGAP3
TTC24
NAXE
GPATCH4
RP11-284F21.11
HAPLN2
RP11-284F21.9
BCAN
RP11-284F21.10
RP11-284F21.7
NES
RP11-66D17.3
CRABP2
RP11-66D17.5
ISG20L2
RRNAD1
MRPL24
HDGF
PRCC
SH2D2A
NTRK1
INSRR
PEAR1
LRRC71
ARHGEF11
ETV3L
ETV3
RP11-85G21.1
RP11-85G21.3
FCRL5
FCRL4
FCRL3
RP11-367J7.3
FCRL2
FCRL1
CD5L
KIRREL
RP11-404O13.1
CD1D
RP11-404O13.5
CD1A
CD1C
CD1B
CD1E
OR10T2
[truncated: 30,484 more rows]
