# Supplementary material for: Integration of scRNA-Seq and Bulk RNA-Seq to Analyse the Heterogeneity of Ovarian Cancer Immune Cells and Establish a Molecular Risk Model
Source: Front Oncol. 2021 Sep 21;11:711020. doi: 10.3389/fonc.2021.711020 (PMC8490743; doi:10.3389/fonc.2021.711020)
Supplement: Supplementary file 9 [file Table_7.xlsx]

## Sheet: Sheet1
RP11-368I23.2
RP11-742D12.2
RAB4B
AC104183.2
C12orf5
RNF44
NUP210P2
DNAH3
RPL23A
EHD4-AS1
RPL7L1P12
CH17-38B12.4
Y_RNA
ARL8B
RP11-166P13.4
CALB2
MFSD3
AC092839.4
LINC00636
PIGV
RP11-578F21.13
PIGFP2
CHIAP1
RP5-1071N3.1
RP13-526J3.1
ZNF708
LINC01224
RP11-434D2.10
RP11-15J22.8
MYADML2
DNM3-IT1
PHEX
KRT8P47
MOGAT2
RP11-411B10.8
PFN2
RP11-189E14.5
CASC23
DNM1P41
RP11-640I15.1
RMND5A
AC092301.3
SNORA40
RP11-114O18.1
RAD23A
RP11-642P15.1
U1
OR2D2
SERPINB11
RP1-278O22.2
RP11-725G5.2
SIN3B
AC007611.1
LINC00705
RPL7P17
TLL2
CTC-360J11.7
RP11-344N17.8
CTSA
HCG4P5
IL32
RP11-43F13.3
RP11-927P21.2
ASS1P7
PRKRIRP4
PTPN4
NUCB2
RP11-334C17.6
SERPINB12
RP11-709D24.5
RP11-369E15.3
GGT3P
TMEM143
DACH1
RP11-19N8.3
Metazoa_SRP
COLCA1
CTC-273B12.7
RN7SL560P
BMP2KL
RNU6-820P
RP11-1007J8.1
FGF23
RP11-638L3.4
SERTAD2
AC104012.1
ST3GAL6
RP11-861E21.1
AC010739.1
BX649553.3
PKP2
RP11-809N15.2
RNU6-453P
TRIM51HP
CTB-13F3.1
RP11-70F11.2
AP005242.1
KRT1
CTD-2591A1.1
AC026185.1
PDLIM1P3
RNU6-1273P
RNA5SP218
RP5-1025A1.3
RAET1K
RP11-173L6.1
RP11-343C2.9
AP002495.1
AL360178.1
AC007682.3
CTD-3099C6.5
DDX11L10
SLC45A4
AP006222.1
RP11-789C7.1
RNA5SP128
MTRF1
RP11-63P12.7
RP11-212F11.1
uc_338
MTND5P14
IGSF11-AS1
U8
AC055736.4
RP11-265E18.1
AC009133.15
RARRES2P7
MTND2P28
FMO7P
ESM1
RP11-76I23.7
AC006458.3
RP11-379J13.1
RWDD2A
LINC00592
ENTPD1-AS1
LINC01181
AC096670.3
RP11-569A11.2
PPIAP6
RP11-760D2.1
SCFD2
GFOD1-AS1
YWHAB
ZNRD1-AS1_2
TMEM155
RP11-624L4.1
TOMM40
RP5-1153D9.5
PRSS48
RP11-544M22.3
ADTRP
NDUFAF2
SEPSECS
RP11-435I10.5
RP3-522J7.7
DCDC2C
CWC27
RNA5SP37
CTD-2517M22.16
RP11-430C7.4
RP11-311D14.1
FO082796.1
SMARCE1P1
RP11-416A17.6
RP11-181C3.1
RP13-349O20.2
CTD-2004A9.1
RP11-1046B16.3
LHX5
MYOM2
RP11-247A12.1
CTD-2528L19.4
MTND6P7
EVX1
GLYATL1P1
MAP9
RNU7-147P
RNU1-47P
APIP
AC010295.1
RP11-430H12.2
MAF1
RP1-274L7.3
FOXP1
OR5L2
PLCE1
PRAMEF4
RAD17
RP11-550F7.1
AC005086.2
RP11-270L13.1
CICP17
SPCS2
RP11-493L12.6
DGCR11
SETDB2
RP13-554M15.2
DESI2
PAX3
COX17
PSORS1C3
NLGN2
RP11-771F20.1
SERPINE3
HAO1
CTD-2342N23.3
RP11-166A12.1
RP11-169F17.1
CTD-2561B21.3
PKMYT1
HSPA8P15
OR4A7P
RP11-648O15.1
RP11-452N17.1
RP11-40E6.2
EIF3LP3
AP001626.2
FAM89B
RP4-607I7.1
IGLJ6
RP11-740P5.3
CTD-2266L18.1
RP3-329A5.8
MED8
PHF1
ZNF781
IGHV1-24
RNU6-1329P
AC103563.9
FAM69A
CTC-425K20.1
ANKMY1
PSMB6
RP11-493E3.1
GUCY1A3
RP11-440D17.4
PRKG2
MESTP3
FBXO45
RP11-8J23.1
RP11-339A11.3
AC002383.2
AMZ2
RP11-177C12.4
RP11-605F22.2
RP13-582L3.4
TMEM52
RPS2P24
RNA5SP177
CHN2
RN7SL430P
RP11-132A1.3
CTC-444N24.6
RP11-381K7.1
RP11-325E14.5
OR2AS2P
RP11-269G24.8
GCNT4
AC012506.2
KLK8
SNORA43
RN7SL541P
MIR8081
RP1-161C16.1
AC011357.1
AC108868.3
IP6K3
RP5-916O11.3
MTF2
RP11-885B4.1
NOBOX
RBM15B
PIH1D2
RP11-399H11.3
KRT18P61
AC004984.1
RP11-95H3.1
RP11-526D8.7
PCGF7P
LA16c-431H6.7
CTB-179I1.1
VN1R53P
OR52E1
RP11-106M3.2
MT1A
RP5-940J5.8
HIST2H3PS2
RP6-91H8.1
CTD-2140G10.2
RNU6-391P
RP11-554A11.9
RP11-95M15.1
ATP2A1
RP11-467C18.1
IGKV1OR22-5
RNU6-448P
DPY19L1P2
AL049564.1
OR6C72P
RP11-424M24.3
RNU1-129P
NCAPG
IGHV5-78
AL592205.1
FANK1
NOP2
ZNF880
MFI2
ZNF736P9Y
PTPRB
RP11-611E13.2
CTD-3195I5.4
RP11-433B3.1
DGKD
AC074264.1
TMCO1
AC012499.1
RP11-495K9.10
RAB5C
NPBWR2
UPP1
MIR6861
AP001610.5
AL136221.1
AC011748.1
RP11-329A6.1
CTD-3128G10.6
AC093323.1
RNA5SP36
RPS17P17
TRABD2B
RPL36P2
CTD-2027I19.2
RPS3AP17
AC096640.1
SIGLEC26P
LL22NC03-24A12.8
AMN
CH507-396I9.6
KLK10
RP3-467N11.1
MRPL57P7
AF096876.1
KDM5B
KRTAP19-3
STPG1
AC004985.12
FHOD1
PTPRH
PCMTD1
RP1-67A8.3
OR14A16
NDUFS5P6
U3
AD000684.2
RP11-573D15.1
GLRA3
AACSP1
RPS28P7
COX7A2P2
FAM188B
MAP2K7
AC013733.3
AP000281.2
AC009014.3
RP4-800J21.3
ZNF767P
CTD-2060F24.1
MT-TL1
AP5S1
GRIP1
RPS29P12
VRK3
RP1-197J16.1
SRSF10P1
AC093642.6
SNORD99
CH507-39O4.2
RP11-56P9.6
NDUFAF4P4
RP11-361A23.1
VENTXP3
C6orf229
SLC2A1
LEMD1-AS1
RP11-96K19.4
WNT1
AC245036.1
MIR4635
RP11-774O3.3
RP11-622O11.4
RP11-403B2.5
RP11-624D20.1
MUSK
CDY1
RP11-144G6.13
RP11-1078H9.1
ST6GALNAC4P1
POLR2LP
AC093802.1
RNA5SP465
DUX4L5
RP11-146F11.1
WASH4P
RNU6-175P
RNU6-428P
SPINK1
LA16c-329F2.1
PHKBP2
RP11-124D9.1
VSTM2B
HCG27
GNAS-AS1_4
RN7SL521P
RP11-454E5.4
CTC-264O10.2
RP11-9N12.2
SPATA31D1
MTND4P8
GLYCTK
MASP2
FOXD2-AS1
DNAJA1P6
RPRM
AC084262.2
TNNT1
CTC-523E23.3
RP11-365F18.1
MTND1P11
RP11-1437A8.2
MT-ND1
PPOX
AC022098.1
OR2U2P
AC012363.7
DEFA1
RP1-251M9.2
RP11-406A9.2
H6PD
RCOR1
GRAMD1C
LINC01429
RP11-80F22.8
AC027281.1
RPS6KB1
RP11-646I6.5
ADIRF-AS1
GLI3
MIR378D1
RP11-522L3.5
OFD1P4Y
RP4-756H11.3
AC079080.1
KCNE4
RP11-364B14.3
EIF1P5
HOXC13
DAP3P1
TOLLIP-AS1
RP11-304L19.11
FAM217B
RP11-359P5.1
CTB-1H10.1
AC139143.2
RP11-723D22.3
FCGR2B
LAMTOR4
PHYKPL
VN1R7P
CTD-2254N19.1
KIAA1328
KRT8P10
RP11-537I16.2
RNU7-90P
NME2
AC007274.5
PHLDA2
CBL
ASS1P2
RP11-480O10.2
AL845259.7
RLN1
RP11-313E19.1
IGHV1-12
RN7SL193P
AC098784.1
KRT8P50
CLN6
EFS
PPIAP27
PPP2R3B
AC097493.1
RP11-335E14.1
ERRFI1
RP11-1042B17.1
EVPL
RP11-296E23.2
GRAMD4P8
CTD-2526A2.4
SMIM2
AC073257.1
RP11-21L19.1
IL27RA
CHMP1B2P
RP11-483I24.1
SRGAP2-AS1
WDR70
RP11-293I14.2
OR10H1
BRDT
AC010319.1
OTUD1
RP11-121A14.2
TTC5
PDCD6
AC137675.1
MIR6131
GS1-124K5.8
RP11-275H4.1
AP000439.3
MRPS11
RPL7P22
RNA5SP442
EPB41L2
XXyac-YM21GA2.4
EPHA3
CENPBD1P1
C2orf27A
RNU6ATAC25P
WWC2-AS2
HMGB1P46
CTD-3107M8.1
DIO1
C1orf35
LDHA
RP3-446N13.5
RN7SL446P
XCL1
MIR4740
RP1-118J21.25
UBE3A
DNMT3A
PPIAP16
XXbac-BPG299F13.14
AC027119.1
PDE5A
SNORA31
RN7SL648P
RP5-1009E24.8
RNU6-1045P
RP11-254A24.2
ZNF304
RP11-483I13.6
RP11-557C18.4
ATP6AP2
RN7SL714P
KB-1562D12.3
XRCC6BP1
PLIN4
AC008079.10
MTND4P24
RP11-104J23.1
RP4-592A1.2
RP11-147G16.1
DSCR4-IT1
HMGN2P10
ARL17B
RLIMP1
AC096589.1
COPS5P1
MIR129-2
PLP2
CTD-2086L14.1
TREH
CTA-21C21.1
NOP16
GNA12
HEY2
ACOX2
LA16c-60D12.1
ASUN
PROSER2
PPP1R7
CTD-2280E9.1
RP11-430G17.3
AP001468.58
CTB-32P11.1
MIR6720
RP11-153M7.5
OR51E2
CTD-2655K5.1
MTND4P31
CYP2E1
PES1
ADAM20P2
AL162375.1
USP3-AS1
IGLC7
AC078899.4
MIR516A2
RP11-864I4.1
HSDL2
RNU6-919P
LINC01548
RPS13P2
RPL31P9
LINC00395
STARD5
IGHV3-74
RP11-523L1.2
PTCD3
ABHD17AP4
TRAV5
TSPEAR
CTD-2224J9.8
AC093326.1
CYP2D6
FLYWCH2
NTM
SERF1AP1
RP5-935K16.2
RP11-164A6.1
IFNA1
DLGAP1-AS4
AC011893.3
ZDHHC20P3
CTD-2538C1.3
CTD-2074D8.1
RN7SL177P
RP4-784A16.5
RP11-673E1.3
RNY1P5
SNORA72
CTD-2382H12.2
RP11-94B19.3
ZNF551
RNU1-59P
RPL41
TCEB1P13
RN7SKP132
SERPINB3
RNU4-73P
RP11-43A1.1
ASB2
RNU7-105P
RPS6P16
RP11-689C9.1
CD1C
WFDC6
RP4-591B8.3
DDX55P1
MZT2A
MIR548C
FOXO1B
EXOSC7
RNA5SP237
AC112249.1
RP11-535A19.1
TPI1P4
OGDHL
RP5-881L22.6
IL12A
LINC01299
FGFBP1
BRD9P2
RN7SL150P
RN7SKP7
FAM86C1
HNRNPA1P40
MATN3
RP3-453C12.14
AP001610.9
PIGA
CTD-3051L14.13
RP11-1157N2__B.2
RP11-424M21.1
MNT
RP11-556H2.4
AC093611.2
RP11-203L2.3
MSANTD3
RP11-348H3.5
WDR45BP1
RP5-1070A16.1
RP11-139I14.2
OR2V2
PLOD1
SNCA-AS1
CLPSL2
PSMB3P2
RP11-539L10.2
RP4-792G4.3
RNA5S10
RNU6-464P
AE000661.50
CD79B
RP11-613E4.4
SNORD42
FARS2
RP11-1143G9.5
DDX60L
VNN2
SH3D21
RNU6-1307P
IGHJ1P
LINC01219
PRKAG2-AS1
FLJ46066
RCN3
PPP4C
COX6CP17
RP1-41C23.2
RP11-416N2.3
MIR638
JAKMIP3
RP11-144L1.8
RP11-1102P22.3
LA16c-380H5.5
ALDOA
RP11-787D18.2
CTAGE6
NCEH1
SMARCC2
RFX4
NRAP
NPM1P19
RP11-298C2.1
RCAN3
RNU6-18P
GALC
ZBTB21
MIR548AM
KBTBD8
MIR574
ZNF451
AC012506.3
AC007557.4
LCN6
MED31
RNF24
BCL7C
SNORD114-6
AC073635.5
DROSHA
AC087499.8
MIR569
LEMD2
BTLA
MIR5090
RNA5-8SP7
TSPAN19
IGLC3
TRAJ36
PRDM10
RP11-317P15.4
RNU6-78P
DUX4L11
RP11-66B24.2
RP11-72I8.2
CTA-126B4.7
CTD-2540B15.6
UQCRB
AL139147.1
FAM69B
RP1-128O3.4
RP4-758J18.2
RNF5
ONECUT1
RP11-360I2.1
CD99P1
MIR217
POTEC
RN7SL49P
BNIP3P32
AC006116.1
ITFG1-AS1
CCDC63
CDK8
USP9YP34
CTA-125H2.1
RP11-272P10.2
RP11-344N17.12
AL158210.1
PCBP3
LAMA1
AC008836.1
DEFB4B
TAF9B
PLK3
DOC2A
ULK4P1
MPLKIP
RN7SL144P
LIPJ
RIC8B
TRAJ23
RPL32P31
TRIM51
RNU6-940P
WNK4
RPL19P14
RP11-691F15.1
LNPEP
RP11-64D24.4
AC069280.1
LINC01562
RP11-468N14.1
RP5-1022P6.7
RP11-18H21.3
PXT1
RNU6-461P
MRPL22
FAM205BP
AL008708.1
RP11-340E6.1
MIR6737
ARPC3P5
RP11-466M21.1
RP11-378G13.2
NCAN
RP11-144O23.22
IGHV1OR15-3
AC017053.1
RP11-57C13.4
RNU4-22P
CTB-180A7.6
IGLVV-66
RNU6-787P
EEF1A1P11
CDRT15P1
RP11-73B2.7
AL133391.1
ALG3P1
DOCK10
RP11-540B6.6
MTND2P5
RP11-650L12.1
RP11-600K15.1
CTD-2200P10.3
AL020997.1
RP11-63G10.2
GABRA3
DHDDS
RPL9P31
RP11-231E4.5
C10orf90
AC006042.6
RP11-38O23.4
RP11-659O3.1
MGA
CTA-722E9.1
CTNNAP1
AC022909.1
RP11-313I2.11
RMI2
C20orf62
GALNT16
FAM207BP
RP11-30K9.4
PRR23A
ERVMER61-1
AC036178.1
ARFGEF1
VPS45
RP11-1267H10.1
RP11-953B20.1
MALAT1
AC135050.1
RP11-966I7.3
PGAM1P3
NLGN3
RP11-597D13.7
RP13-753N3.1
RP11-314A15.2
RP11-298O21.2
ITGB6
USP18
RPL21P11
RP11-53O19.3
GDF9
RP11-712C19.1
RNA5SP183
LPCAT3
RPL29P2
SOSTDC1
ZNF850
RP11-138A23.2
RP11-478C6.1
DNAJB5P1
ATP5A1P10
RN7SKP297
HMGB1P30
MT-RNR1
RP11-362J17.1
RP1-40G4P.1
RP11-415C15.1
MTND3P5
CAND1
KCNJ5
SKP1P1
TTTY6
RP11-793B23.1
AC006115.6
KCNJ11
RP13-616I3.1
RP11-428J1.4
PLEKHM1P
CRYBB1
RNU6-188P
CAPN3
MEP1A
AGXT2
TRAF3IP2
POGK
OR5M8
RP11-448G15.1
PRH1-PRR4
SMARCC1
RP11-115J16.3
PRKACB
RN7SL843P
RP5-926E3.1
CLCA4
RNU2-60P
RHOT1P2
HOOK3
RP11-641C17.4
RP11-614F17.2
RP1-19N1.1
AC017078.1
DHX15
RP11-134D3.2
SETP15
RBMS3-AS1
BIRC6-AS2
RPL36AP48
WBP2NL
RNU6V
AC026799.1
FTLP16
RNU6-770P
RP5-901A4.4
RP11-87H9.2
AC006547.14
ATAD3C
RAD54L
AC013476.1
AC017028.7
RP3-468K18.7
CHORDC1
SLC18A2
ARHGEF7-AS2
LA16c-429E7.1
RP11-115H15.2
RP11-665C14.1
DENND5A
AC023271.2
RP11-122C5.2
LA16c-359F1.1
AC026241.1
RP13-608F4.5
ATP6V0E1
XKRYP1
BTBD16
RP1-196A12.1
RP11-410K21.2
RP11-357H14.16
RP11-84O12.2
AL109805.1
RP1-16A9.1
DUX4L10
N4BP1
ART5
TBX19
U7
CXCR1
AC073135.4
AC002464.1
RP11-466I1.1
RBMX2P3
RNU6-1082P
RPL3P4
RP4-616B8.4
RP11-563N12.2
CTD-2066L21.3
AC093763.1
snoU13
RP13-465B17.4
RP11-501O2.1
ISLR2
RNU6-377P
RP11-77K12.7
MYH7
PDRG1
OR51A1P
AC121336.1
P4HA2-AS1
SNORA74A
REXO1L8P
KC6
AKR1C2
RP11-15H20.7
CTD-2616J11.14
RP11-114N19.3
ECM1P1
ADCY2
RGS20
RP11-723O4.3
RP11-169K19.1
RN7SL674P
RP11-155G14.5
EIF3I
RP13-297E16.4
RP11-164P12.3
RP11-413E1.2
RP11-368P15.3
CPEB3_ribozyme
TTLL4
TRBV5-5
HMGB2
FKBP4P6
SLC15A5
UBE2N
RP11-1105O14.1
OR51A3P
FAM185A
PDE1C
SNORD35B
RP11-112L6.3
AC109460.1
AL592211.1
SLC25A5P4
AC011290.4
RNVU1-8
AC010646.3
ABCA1
RP11-484D2.4
MYLK-AS1
URB1-AS1
USP17L15
RNU4-53P
FAM197Y1
NIF3L1
ANKRD1
RP11-274J15.2
MCOLN2
MUT
RP11-476B13.2
VTA1
RP11-26E5.1
SIM2
RP11-26C10.1
SNORA77
TIMM9P1
RP11-362F19.1
RP11-793H4.1
RP11-360N9.3
ZCCHC17
EML2
CSNK1G2-AS1
LINC01501
PON1
RPSAP32
GPR35
PRG4
AC118345.1
PCDHGA2
AC106037.1
RP11-1072C15.7
RNU6-302P
TULP2
CTD-2015B23.2
KATNB1
DCDC1
RP4-755D9.1
RP11-411G7.2
RP5-1014O16.1
SLC25A1P2
AC006452.2
CICP14
RP11-500M8.7
S100A12
IGHV7-56
RP11-390F10.3
RP11-573J24.1
DLX6
AL132709.9
OSBPL9P4
RP11-296O14.1
ZNF248
CREM
CFHR2
CTD-2090I13.3
MORF4L1P5
RNU6-524P
RPL31P58
RP13-612N21.1
RP11-395N6.4
LSM6P2
RP11-19G24.3
ZDHHC6
TRAJ4
CTD-2509G16.3
AC009960.2
RP11-666O2.5
AC068706.1
RP11-514O12.4
POU6F1
CSPG4
RP11-301N24.3
A1BG-AS1
RP11-30K9.1
RP11-141O11.1
CALML5
AC020550.7
BNIP3P20
AC017060.1
RPL10AP3
SNORA23
BIN3
NAV2-AS3
B3GNT4
RP11-48L13.1
AP001631.1
PLP1
RP11-1006G14.5
PAGE2
RP11-884K10.6
ANKRD20A1
RP11-45A12.2
CTD-2015H6.3
RP11-317J10.2
RTN2
MUPP
DNM1P47
TMED6
XYLT2
LYZ
SNORD19B
MIR4421
RPL5P20
RP5-1057J7.1
RP11-78E6.1
AL136456.1
RP11-500C11.3
DDX21
AC103563.3
VAC14
RP11-1260E13.1
USP9X
STX17
ZNF736P2Y
RP11-609L23.1
RP11-629O4.1
DMD-AS3
RP11-165N19.2
SAP30
MIR943
OR7E161P
ISG20L2
RN7SL45P
MIR3656
RP11-710F7.2
ZFYVE19
RP11-7C6.1
MIR519D
RP11-115D19.3
RN7SKP157
FGFR3P1
RP11-94B19.5
RP11-981G7.3
SDCBPP1
RN7SL543P
AL137852.1
RNU6-901P
STOX1
MIR1323
NR2F1
ZNF566
RP13-383K5.4
KRTAP1-5
MORF4L2
RP11-403I13.8
MIR5194
RP13-631K18.5
PHKG1P4
FLJ26245
AL391001.1
PTGS2
ZZEF1
RP11-24H1.1
AC021188.4
RNU6-283P
SPZ1
ATF4P4
RP11-643G5.1
CTD-2046J7.1
CCDC90B
OR8A2P
SYNJ1
ASNSP1
SNHG6
AL121893.1
MLLT10P2
RP11-635N19.2
AL158154.2
UBE2Z
RP11-356C4.6
GSTO3P
AP001171.1
CDK5RAP2
CTC-250I14.6
snoMBII-202
RP3-403L10.3
AC115286.1
CDY22P
MMP8
ZNF132
NPPB
RP11-722P11.4
COX6A1P3
MIR4518
RP5-827C21.2
MRGPRF-AS1
EEF1A1P27
MIR6865
CTB-54I1.1
FOCAD
MGC39584
LINC00680
RIMKLBP2
ICA1
MIR4659B
CYP3A52P
RP11-47J17.3
SLC5A10
OSBPL5
AL121652.3
RP11-308D16.1
TCEA1P1
C11orf53
RN7SL76P
RP11-1079K10.3
AC024084.2
MYCNOS
WIF1
RP11-338C15.5
FGFR4
AP002954.3
snoZ196
RP11-96D1.9
RP11-308D13.3
RP11-727A23.4
WDR36
TRIM25
AP000577.2
RNU6-981P
RP11-432N13.2
OR1J2
RP11-298A8.2
AC013737.1
RP11-497J7.2
MBOAT1
CRB3
MCF2L-AS1
RP11-553K8.5
MRPS36P4
LINC01397
XPO4
RP5-1024N4.2
SEC14L3
CTD-2552K11.2
TMEM30A
RP13-228J13.9
LL09NC01-251B2.3
RP5-1158E12.3
AC007279.2
RP1-127B20.4
RP11-174N3.4
RNU2-22P
ECHDC3
ISM1-AS1
AC019100.3
RP11-810K23.9
RFPL4AP1
RPL7P1
RNU6-1165P
WAS
SNORA27
FBXO6
AC092839.3
ZGRF1
RP11-588F10.1
CH17-472G23.1
C8orf76
MRRFP1
OR5BC1P
DDR1
RP11-338L18.1
RP11-439K3.4
SPDYE8P
CTD-2522B17.8
AC073109.2
MIR8075
RNA5SP377
RPL17P40
MBL1P
RPS3AP41
RP11-330C7.4
CTD-2009A10.1
NPHP3-AS1
CR392039.2
RP11-40G16.1
RP11-185B14.1
CDH6
MIR7850
RP11-422P24.11
SPI1
SLC16A6P1
HMGB1P47
PGBD4
CTD-2547H18.1
AL583784.1
ZNF780A
SLC25A5P7
RNU6-509P
GULOP
ATOH7
RP4-568F9.6
OR5AQ1P
PNKDP1
RNU6-808P
RP11-552O4.2
AL118506.2
RP11-388N2.1
RP1-140K8.2
RP11-411K7.1
RP11-472I20.1
CICP26
RP3-334F4.1
PPARA
BPI
CTD-2538G9.3
RN7SL864P
ZNF425
CTD-2308G16.1
LA16c-360H6.3
RP11-26M5.3
MIR5000
ZNF778
PRB2
DEFA10P
LINC01217
IGHVII-62-1
RP11-641A6.8
SNX18P25
RP13-514E23.1
SCPEP1
TRAV18
RP11-237N19.3
SGCB
GC
PLIN1
HTR1F
PAGE2B
MIR6815
RNA5SP274
LINC00293
FBXO28
PDIA3
CTB-31O20.9
RPF2
RP11-74K11.1
LCN1P2
APPL1
AC079896.1
CTD-2528A14.1
CTC-303L1.2
UPF2
CTD-2325P2.3
KRT18P39
NRK
AC009478.1
VWFP1
LINC00583
RP11-49I4.3
SLPI
RP11-436H11.5
VTRNA2-1
RPL35AP33
AC129492.1
CTD-2012J19.2
RP11-305B6.1
RP11-815J21.4
ELL2P3
AC006960.7
ITGB3BP
RP11-63E16.1
RPS15AP32
GUSBP3
TOR4A
RN7SL520P
MED1
SNORA51
RP11-152O14.4
PDCL3P7
RP11-1109M24.16
CRH
RP11-10A7.1
KLHL10
AC003973.4
CLEC5A
AC087499.10
LINC00559
RP5-875O13.7
RBM12
PDCD4
RP11-216N14.5
ERO1LB
IGKJ5
CH507-513H4.3
LINC00838
RBM43
AC004129.7
RP11-274J7.3
GS1-24F4.2
OR5A2
TTLL1
QRFP
CTA-989H11.1
LINC00905
NPM1P45
RP11-12M5.4
WDR90
MAPK4
RP11-449P15.2
CASC19
RP11-219F10.1
AC008103.3
CTD-2659N19.4
AC078785.1
NYAP2
PACERR
CTC-529L17.2
RP11-347I19.7
RP1-144C9.2
RP11-343H5.4
RN7SL716P
RP11-317B3.2
PRKAG3
RP5-1186P10.2
TET1P1
SDAD1
RP5-837O21.5
SNORD11
RP11-925D8.5
MARK2P14
MSANTD4
HAUS5
SBNO2
RP11-302L19.1
FCGRT
MED28
RNU1-32P
KDM4E
ZFHX2
MRPL40P1
FTH1P7
RP3-431A14.4
RP11-131L12.3
RBM22P4
CBY3
BNIP3P13
STXBP5-AS1
ZNF622
TRAV16
MYSM1
DDX3P1
RP11-283G6.5
ZNF736P10Y
AC068587.2
RP5-964N17.1
AC025750.7
ANXA3
RP11-229D13.3
RP11-248J23.7
RP11-550H2.1
RP11-226P1.1
CTD-2010I16.1
TBC1D3P7
AL845259.2
HS3ST3A1
CEACAM19
PAICSP3
RP5-1027O15.1
RP13-216E22.5
VSTM2A
SZRD1
TDGF1P7
PHACTR3
RP11-700H6.1
AC012075.2
RP11-265N6.3
GPSM2
RP11-665C16.6
RP11-94B19.1
RP11-64K12.9
AC046130.1
RBM46
SLC20A1
NPIPB3
GPR125
POLG
ADAMTS7P4
IGF1R
RP11-159D12.8
LINC00709
F2RL2
RNU5A-8P
ABCC13
RP11-66D17.3
FCF1P3
OR1B1
SLA
OSGEPL1-AS1
AL159977.1
RP11-30K9.7
RPL38
RP11-269G24.6
PRDM9
RP11-292E2.4
Hammerhead_HH10
RP11-539D10.2
RP11-411B10.7
AC008264.4
NPPA-AS1
PTPN12
LINC01285
GS1-21A4.2
AL133405.1
RNASE8
GRAMD4P5
TBC1D3B
SNORD114-2
RP5-1164C1.2
FGF10
ZNF318
RHEB
RASD2
OR7A17
RP11-393K19.1
AC022716.1
RPS4XP22
PINK1-AS
CTD-2102P23.1
AC011933.2
RP11-81H3.2
PRRT2
MIR194-1
RP11-319G9.1
RP11-488I20.9
AC016722.4
RNU7-126P
AC105760.2
LAMTOR5P1
ZNF350
RP11-683O4.1
TONSL
RP11-407H12.8
KRT8P5
ICE2P2
RMST_10
ZNF664
RP11-72H11.1
SNORA70
CTA-313A17.5
IL10RA
GNAT2
TYK2
PRELID2P1
SNORA11D
AC092162.1
MIR4266
RP5-1198O20.4
ADCY10P1
CTD-2132H18.5
AL031681.1
AC016903.1
RP11-310P5.2
FATE1
RP11-81F13.1
FAHD2B
RP11-705C15.2
RP11-121E16.1
ADAM3A
TIPIN
AC106883.1
RNU6-408P
LINC00315
AC005775.2
AL158089.1
BDH1
CTD-3096P4.1
PSMB5
RP11-1118M6.2
BOLA3-AS1
LRIG1
MIR515-1
KCTD1
NR5A2
C14orf79
NOTCH2
IGHV3-21
RECQL
AC012494.1
FN3KRP
RP11-57A19.2
RP11-274H24.1
TMOD1
AP003354.1
IGKV2-36
MIR202
ELAC2
HK2P1
AC190387.1
FXYD6
RPSAP15
RP11-31H5.2
CTD-2510F5.2
RP11-108E14.1
MRPL10
IGLVVI-22-1
RPS26P31
RASA3-IT1
RP11-429G19.3
RP11-138B9.1
RP11-497G19.1
RN7SL807P
NCAPH2
RPL21P132
PAQR3
DPYSL3
RP11-619A14.2
RP11-6B19.3
MIR607
AC079776.3
ACEA_U3
RP11-231P20.5
RP11-360O19.4
RP11-44D19.1
APBA2
ANTXR2
MINOS1
AC009060.1
RNU6-1000P
RNU6-447P
RP11-750I4.2
AC092965.1
SERPINI1
RP11-876F14.2
CDKN2A-AS1
RP5-1092A3.5
RP11-448N11.3
AC024896.1
RP11-255H23.5
UBE2J1
THOC1
EOMES
AP003385.2
RP11-131L12.2
RP11-1070N10.3
DOCK9-AS2
CTD-2369P2.10
RP11-273B19.1
MIR4672
RP11-349G13.3
VN1R65P
KIAA1324
SCARNA16
AF001548.5
RP11-598C10.2
RN7SL823P
RNU2-54P
HIST1H3F
REM2
NTN5
MZT2B
FAM90A26
HMGB1P23
PPIAP2
IFNA16
CTC-551A13.2
AC117490.2
PTMAP6
AL132780.1
RNY4P34
LINC00032
RP11-315D16.2
MCL1
RPS27P1
ZNF630-AS1
LRRC26
POPDC3
MIR3156-1
IFNWP2
RPL5P23
ACTL7A
CTD-2380F24.1
RP11-388E23.3
RP11-345P4.7
G2E3
ULK1
AP001994.1
TLK1P1
AL023876.1
EXTL2
PBX1
RNA5SP462
RP11-265D19.6
IGHV3OR16-10
KRT18P56
A2ML1
RNU6-242P
COL19A1
RP4-771M4.3
PNMA6A
RP11-162A12.4
RN7SL300P
TCTE1
RNU6-564P
SLC35D3
RP11-66N11.8
EP400
FCRL1
CTC-367J11.1
KB-1562D12.1
RNA5SP434
RP11-540K16.1
RP11-114O8.1
ADAMTSL4
C19orf73
SORBS2
BTF3P12
TRMT44
ZNF486
ZC3H8
RP11-103H7.3
DENND1A
GBP5
RP11-15A1.2
AC093162.5
AC099545.1
RP11-415F23.3
MIR378C
RARRES1
MTND4P10
RP11-241F15.10
POM121L6P
PRPH2
RP11-42I10.1
KRTAP19-1
RP11-73G16.1
BX322557.13
AC104637.1
ACTBP14
CTD-2012K14.2
ENTPD6
RP11-20B24.7
C15orf32
AC092660.1
CFB
RP1-288M22.2
RRS1-AS1
C7orf73
RNU6-337P
ANAPC1
RP4-681N20.5
RNU6-390P
HSPA8P7
RP11-522M21.2
CDO1
RP11-2G1.2
RP11-517I3.2
PCDH11X
RP11-167B3.3
ASGR1
OR4C2P
AC140479.1
TNPO3
IQCJ
PIGO
MIR6134
RP4-569D19.5
RP11-219C24.10
NDUFA3
RP11-734K2.4
SMAD9-IT1
LINC01314
TBX22
RNU1-11P
RP11-522B15.5
RP11-553P9.3
RN7SKP112
RP11-142E9.1
MIR2115
AP000275.65
RNU4-72P
NCF1B
PAICSP5
AC103740.1
Six3os1_3
RNA5SP113
NR6A1
XRCC6P1
AC108004.1
PTPN2P2
RNA5SP284
SNORA52
RP11-867G2.8
RN7SKP123
BX088702.2
MTHFS
MARVELD1
AC004057.1
CPT2
SNORA48
AP003471.1
OR4X2
RP1-253P7.4
AC104843.4
AC019185.2
RP11-1072A3.4
PI4K2A
AC084149.1
C14orf93
PPP1R1AP2
NREP
MAFK
RP11-945A11.1
PLCD4
AC083829.1
STK35
KIF1B
RP5-1039K5.13
RNA5SP115
RP11-776A13.3
RP11-83N9.6
FAT3
MIR520G
SIPA1
RP11-701H24.3
LDHBP3
SNORA68
RP11-589N15.1
CDK2AP2P2
PTGR1
RPS24
RPS3AP22
MFN2
MTOR-AS1
RBMS2
LSAMP
GCK
KLF7P1
RP11-127I20.7
RPL9
GPR171
MIRLET7E
AC011558.5
RXRB
ABHD5
RP5-1121H13.1
CREG1
RP1-257I9.2
ZDHHC20P1
AL355795.1
RP4-784A16.4
GCNT2
AC079466.1
POLR2I
AP001059.6
SNRNP35
AC098477.1
RP11-463J17.2
CTB-167G5.7
LIMD2
DCAF7
RP11-170K4.2
RP1-267L14.3
RP11-54A4.2
XX-FW83563B9.5
RP11-702L6.1
RHOC
MIR378A
MIR548U
MIR421
CDON
CTD-2315M5.2
RIPPLY3
CDS2
SACS-AS1
Z97055.1
AC104308.2
LRRC32
AL450304.1
RCN1P1
RP11-752G15.10
RP11-106E7.1
ATP5A1P3
DCP2
AC016712.2
SNORD93
AC013734.1
AC021451.1
MIR3665
BPIFA1
RP11-732A19.9
RP11-417E7.1
CTD-2151A2.3
HBZ
TRMT2B-AS1
RP11-542F9.1
AL122127.3
CALHM2
UQCRC1
RNU6-744P
RP11-227G15.8
KRT8P41
MIR596
OR8D1
CICP11
LINC00972
ZMYND10
CENPE
EIF2AK2
RP11-545E8.1
CTC-479C5.6
LRRIQ4
RP1-90J20.8
PRICKLE3
MIRLET7F2
ENDOV
SMIM23
BEND2
INTS4
RNA5SP112
RP11-305P14.1
TXNP4
SNORD60
FAM63A
XDH
SMG6-IT1
AC072031.1
YAP1P1
RP11-819C21.1
FAM212A
RP13-126P21.2
ZDHHC20
RP11-309L24.6
CTD-3073N11.7
RPS15AP18
RP11-117D22.2
RP11-843P14.2
RNA5SP486
RP11-180P8.3
ANKRD42
RP11-69E11.4
SLC43A2
RP11-84C13.2
IMP3P1
RP11-338N10.1
RN7SL531P
MIR6777
RP11-406O23.2
RP11-123J14.1
RTEL1-TNFRSF6B
CTA-299D3.8
TMEM232
CTD-2017C7.3
C9orf78
STATH
RP11-395A13.2
BMP8A
TRBV6-5
SMARCD1
TRIM60P17
ABCC1
RP11-465I4.3
ALG1L8P
RP11-401N18.1
C1DP2
CTD-2228K2.2
CNN2P6
STAT1
RN7SKP133
AHSG
RP11-483P21.6
IL18BP
LINC01524
[truncated: 56,385 more rows]
